# Supplementary material for: Inhibition of DNMT1 and ERRα crosstalk suppresses breast cancer via derepression of IRF4
Source: Oncogene. 2020 Aug 27;39(41):6406–20. doi: 10.1038/s41388-020-01438-1 (PMC7544553; doi:10.1038/s41388-020-01438-1)
Supplement: Supplementary file 2 — Supplementary Tables [file 41388_2020_1438_MOESM2_ESM.xlsx]

## Sheet: Table S1
Supplementary Table 1: A gene signature reflective of ERRα activity used to discriminate BC patients with low versus high ERRα activity.
ERRα gene signature
ABHD11
ACYP1
AFG3L2
AK1
ATAD3A
ATP5C1
ATP5G1
ATP5G3
ATP5O
AURKA
B4GALT5
BAMBI
BCL7A
BRP44L
C14orf2
C16orf61
C16orf7
C20orf24
CCDC93
CCNE1
CDK5R1
CDR2L
CEP70
CHCHD3
CHCHD7
CIAPIN1
CISD1
CKMT1A /// CKMT1B
COQ3
COQ9
COX5A
COX6B1
COX7B
CPT1A
CS
CTSL1
CYCS
CYP27B1
DEFB1
DHDDS
DLAT
DLG3
DRAM1
EIF3K
ELOVL6
FASTKD1
FH
GAS2L1
GJB5
GLTPD1
GNE
GPR37
GRPEL1
GTPBP8
HCCS
HR
HSPA1A /// HSPA1B
HSPA9
HSPE1
IDH3A
ILVBL
IMMT
IMPA1
ISOC2
KCNG1
KCNN4
KIAA0664
LPIN1
MB
MDH1
MPHOSPH9
MRPL2
MRPL35
MRS2
MUT
NDUFA6
NDUFA8
NDUFA9
NDUFAF4
NDUFS1
NDUFS3
NOP16
NRTN
OPA1
PDHA1
PDSS1
PHB
PLA2G12A
POP1
PPIF
RAB3A
RBM38
SAMM50
SDHA
SDHALP1
SIRT5
SLC25A5
SMC2
SOD2
SPP1
STARD7
STEAP3
SUCLG1
SULT2B1
SUPV3L1
SYNGR3
TACO1
TBRG4
TIMM17A
TIMM44
TIMM8A
TMEM223
UCKL1
UQCRB
UQCRFS1
VDAC3
WDR67
XPO4
ZNF165
DNMT1
DNMT3A
TET2
TET3
AHCY
MAT1A
MAT2A

## Sheet: Table S2
Supplementary Table 2: Total list of genes with promoter DMRs found modulated in tumors from an established mouse CDX model treated with either C29, 5-azadC or a combination of both drugs compared to vehicle (DMSO).
C29 versus vehicle		5-azadC versus vehicle		C29 + 5-azadC versus vehicle
GeneID	Methylation Difference (%)	GeneID	Methylation Difference (%)	GeneID	Methylation Difference (%)
Aatk	-30.6001	Aacs	-33.3333	Aacs	-29.5315
Abat	-25.7466	Aamp	-42.3077	Abat	-25.7721
Abca13	-43.5294	Aatk	-26.7846	Abcb6	-31.8949
Abcb7	51.6311	Abca4	28.6244	Abcb9	26.8156
Abcb9	26.1212	Abcd1	65.1163	Abcc6	26.2718
Abcc8	41.0006	Abcf1	-36.1763	Abcf3	-46.5982
Abcd1	34.0909	Abcf3	-34.0893	Abcg5	-29.1441
Abcg5	-33.9556	Abcg1	-42.3403	Abhd1	-42.8571
Abhd14a	-35.7798	Abcg5	25.4902	Abhd12	-43.9628
Abhd4	-29.059	Abhd1	-59.2593	Abhd5	44.4444
Ablim2	37.4722	Abi3	28.9352	Abr	-34.0384
Acap3	25.8709	Ablim1	-31.9488	Acbd6	-29.2288
Acoxl	-48.7805	Abr	-37.5	Acrbp	33.7838
Acrbp	49.3333	Acad10	-39.8467	Acsl4	45.4545
Acsf2	-47.3856	Acad12	-42.8571	Acsl6	-31.3989
Acsl4	36.3636	Acad8	-25.5814	Acsm2	-30.8743
Acsl5	42.8571	Acadm	-27.1885	Actr1b	-26.2683
Acsm2	-32.0856	Acadsb	-51.4706	Acyp1	-36.7856
Actr1b	45.4981	Acadvl	-33.9122	Adam11	-37.2243
Acvr1	27.1738	Acbd7	-27.484	Adam18	28.808
Acvrl1	-25.2252	Acox1	-38.7276	Adam33	-34.9813
Adad1	39.6432	Acsf2	-27.9221	Adamts1	-75.3457
Adam33	27.8353	Acsl3	-32.9787	Adamts18	-53.6454
Adam6b	29.0159	Acsl6	-76.969	Adamts2	27.7136
Adamts1	-49.2254	Acsm2	-56.2808	Adamts7	-70
Adamts4	-61.2903	Acsm5	-26.8817	Adamts9	-31.968
Adamtsl5	-30.7896	Acss2os	-29.4118	Adamtsl2	36.7648
Adcyap1	-34.3529	Actr1b	-25.1522	Adamtsl4	-42.2396
Adgrb1	91.8919	Acvr1	-37.8571	Adamtsl5	-34.2836
Adgrb2	30.6735	Adam17	-54.7619	Adcy6	-44.898
Adgrg1	26.1342	Adam19	-70.6522	Adcy7	-38.6364
Adh1	27.907	Adam2	-30.0578	Adcyap1	-52
Adh5	-42	Adamts1	-41.1789	Adcyap1r1	27.8639
Adora2a	-27.2559	Adamts10	-34.2466	Adgra3	-42.8571
Aebp1	29.438	Adamts15	28.7819	Adgrb2	28.9474
Afap1	47.8554	Adamts4	-39.0698	Adgrg1	-35.6094
Afap1l2	-38.5348	Adamts7	-27.1429	Adh5	-28.169
Aff4	38.7943	Adamts9	-39.8251	Adig	-32.7549
Agbl2	-30.6094	Adamtsl4	-45.3756	Adssl1	-45.6522
Agpat3	-33.618	Adamtsl5	-34.0658	Aebp1	-33.3333
Ahcyl1	-30.1394	Adcy6	-40.8451	Afap1l2	-32.4275
AI661453	-26.1765	Add2	-31.4976	Agap3	-28.5714
AI847159	29.8246	Adgrb2	-27.4411	Agbl5	-39.0244
Aifm1	25.7313	Adgrg1	-46	Agpat3	-45.6674
Aire	43.4646	Adgrg5	27.9895	Agrp	-34.2105
Airn	-42.1666	Adh7	-25.2874	Agtr1b	-26.1648
Akap13	-27.0667	Adprm	-37.8378	Ahrr	-26.2518
Alg13	-30	Adra1a	31.8919	AI467606	-32.7586
Alpk3	27.0903	Aebp1	-68.75	AI661453	-25.8804
Alpl	-26.9587	Agap3	-30.3748	Aif1l	-32.9413
Ammecr1	-33.2301	Agbl4	25.4868	Aifm1	60.4201
Amn	-37.2496	Agpat3	-51.1023	Aifm3	-30
Amot	-29.7507	Ahcyl1	-37.6005	Airn	66.1932
Amz1	65.7143	Ahcyl2	-34.5455	Ajuba	33.9637
Ank3	-64.557	AI467606	-27.2799	Akap11	-56.2771
Ankdd1b	-28.72	AI661453	-25.7257	Akap12	68.678
Ankmy2	-67.0103	AI854703	-29.6676	Akt2	34.8837
Ankrd11	33.3333	Aida	-28.7301	Aldh1l2	-27.907
Ankrd6	73.0769	Aif1	-42.4658	Alg1	-36.0459
Ankrd63	-62.3636	Aif1l	-59.072	Alg13	35.8965
Anks1b	75.2688	Aifm1	47.9184	Alkbh5	34.6154
Antxr1	39.1404	Ak2	-42.6397	Alpl	26.087
Ap1g1	-34.7046	Ak7	-26.6579	Alx1	30.9416
Apc2	29.964	Akap13	-26.8251	Ambp	-34.2144
Apobr	30.7143	Akap2	-26.2339	Amdhd2	-27.6058
Apol7d	-43.1287	Aknad1	-43.662	Amot	-41.0714
Appl2	32.2037	Aldh9a1	-27.2325	Ank3	-27.2718
Aqp5	-29.5506	Alkbh1	-70.6667	Ankk1	-66.6667
Araf	27.7778	Alox5	-35.8508	Ankrd10	37.9044
Arap2	-31.0465	Alpk1	-32.4284	Ankrd13a	-70.3704
Arel1	46.988	Alx1	-50.9106	Ankrd6	-48.7717
Arfgap3	-42.8571	Ambp	31.5618	Ankrd7	-47.7273
Arfgef2	-33.1329	Amdhd2	-35.1452	Anks1b	-28.6951
Arhgap20	30.8237	Amigo1	-25.0883	Anks6	-33.5351
Arhgap28	-53.1538	Anapc16	-26.8085	Ano2	34.1463
Arhgdia	-53.2143	Anapc5	-33.1094	Ano7	-29.5828
Arhgef1	25.2989	Ang2	-36.2319	Anpep	-36.7791
Arhgef12	-59.7222	Angpt4	-28.5714	Anxa3	-27.2727
Arhgef17	-30.4878	Angptl6	-26.6667	Ap1g1	-72.0588
Arhgef2	44.6051	Angptl8	-30.6347	Ap3d1	-71.4286
Arhgef28	29.2308	Ank1	-45.1863	Ap4m1	-40.2715
Arhgef9	32.584	Ank3	-33.4286	Apbb1	-35.8095
Arih2	-37.5681	Ankdd1b	-25.4682	Apobec2	-43.7203
Arl6ip4	-32.752	Ankk1	-26.6667	Apoc2	30.0885
Armc4	-27.2727	Ankmy2	-36.8794	Apoc4	69.697
Arntl2	42.3032	Ankrd23	-74.1935	Apod	27.5
Arpp21	-33.3333	Ankrd27	-30.114	Apol9a	-42.4138
Arrb2	-50.9434	Ankrd6	-27.5364	Arap1	-37.3923
Arsa	-27.3504	Anks1b	39.5031	Arel1	66.6667
Art3	-56.7287	Ano1	25.4986	Arf4	-36.5
Arx	-26.0574	Ano2	-30.335	Arfgap3	30.2739
Arxes2	-40.7549	Ano5	25.0408	Arfgef2	-88.785
Asap1	31.707	Ano7	-28.9865	Arhgap1	-25.9951
Asic1	-48.2759	Anxa3	-25.014	Arhgap23	-29.9074
Aspg	-28.2828	Ap2a1	-33.8595	Arhgap24	-27.2616
Atp13a4	26.3857	Ap3b1	-35.6289	Arhgap27	-35.5556
Atp1b2	25.9524	Ap3d1	-25.6198	Arhgap39	-55.8333
Atp2a3	-35.8325	Apc2	-48.3871	Arhgap45	-27.0579
Atp2b2	59.1126	Apeh	-49.8138	Arhgef10	-40.4831
Atp5b	34.5455	Apoa2	-40.5797	Arhgef15	55.4217
Atp6ap1	-36.0568	Apob	-43.3266	Arhgef2	-38.7097
Atp6ap2	-27.9971	Apobec3	-36	Arhgef25	-33.7957
Atp8b3	31.4286	Apol7d	-39.2441	Arid3b	-31.4286
Atp9a	-26.6129	Appl2	37.9366	Arpc3	31.3953
AU015836	45.2902	Aqp3	-26.4603	Arpp21	-33.3333
Auh	-31.1189	Aqp5	-35.3333	Arrb2	-25.5197
AW549542	41.0023	Aqp6	-26.5705	Arrdc5	-41.6
Axdnd1	-43.627	Arap1	-32.3013	Arsa	-42.5926
B230112J18Rik	25.8378	Arap3	-28.7991	Arsg	-48.9344
B3galt5	-35.8209	Arel1	25.2874	Asap1	-58.6443
B3gnt7	-41.0959	Arfgef2	-56.1728	Asap2	-29.8448
B4galt2	-31.7499	Arhgap12	-54.3046	Asb17	-26.9841
Baiap3	-70.1754	Arhgap21	-29.5197	Asic3	-25.1142
Barx1	-44.2386	Arhgap22	-58	Asl	-47.2436
BB218582	-57.7778	Arhgap25	-32.7268	Asphd2	-40.0968
BC004004	-29	Arhgap28	-53.3873	Aspscr1	57.2527
Bdh1	36.1111	Arhgap4	-38.5417	Atg13	-53.125
Begain	-26.0116	Arhgap45	-25.2915	Atg9a	-31.8949
Best2	-36.3023	Arhgap6	29.9733	Atp11a	-38.6957
Blm	-62.1951	Arhgef1	28.934	Atp6ap1	38
Bmpr1a	47.0949	Arhgef10l	-43.1373	Atp6v0a1	-37.8378
Bmx	-41.5813	Arhgef17	-35.8543	Atp6v1b1	25.3231
Brd8	26.6129	Arhgef18	-27.8827	Atp6v1d	-44.4444
C030037D09Rik	-25.2495	Arhgef2	41.9373	Atp7a	-27.9962
C130071C03Rik	-26.2392	Arhgef26	-37.4613	Atxn7l1os2	-38.4588
C1ql2	55.7559	Arhgef28	-73.8462	AU015836	25.9259
C1qtnf3	-41.0714	Arhgef3	-54.1667	Auts2	-39.3703
C1rl	-36.8421	Arhgef40	-37.1329	Avpr1a	34.9292
C2cd4b	39.2157	Arid3a	-40.6847	Axdnd1	-27.3347
Cacna1c	-29.9765	Arid3c	-28	Axin1	-42.4242
Cacna1e	-25.3758	Arid5a	-30.9074	Axl	-29.5719
Cacna2d2	-30.5446	Arih2	-28.2658	B3glct	-32.8571
Cacna2d4	50	Armcx4	-47.1611	B3gnt4	-43.2692
Cacnb1	-60.2091	Arnt2	-31.0078	B3gnt8	-26.0571
Cacnb2	-25.6297	Arpp21	-43.4211	B4galt2	25.606
Cacnb3	-34.1358	Arrdc1	-55.1471	B4galt3	-46.0526
Cacng3	58.4443	Arrdc5	-40.7407	Baiap2	-37.4038
Cad	31.8182	Arsi	-31.5476	Baiap2l2	30.2326
Camkk1	-27.9896	Arsj	-38.9679	Baiap3	-69.4805
Camta1	-30.625	Art1	30.4379	BB218582	-38.3562
Car11	-47.5	Art3	44.8276	Bbs9	-29.3201
Card10	-27.1324	Art5	30.4379	BC065403	-34.0307
Carmn	51.6279	Arvcf	-37.8207	Bcat2	-52.5773
Carnmt1	25.6139	Ascc1	-28.7711	Bccip	-27.9105
Casq1	-48.8728	Asic3	-29.7198	Bche	-28.9474
Casz1	-31.0345	Aspg	-40.5229	Bcl9l	-32.5968
Cav3	-35.5955	Ate1	-30.9786	Bclaf3	43.1746
Cavin4	-45.3941	Atg9a	-28.6049	Bco1	41.3793
Cbln2	43.1867	Atp13a2	-60	Bcorl1	37.9624
Ccdc13	-42.5903	Atp1a4	-27.7778	Bcs1l	-29.3194
Ccdc141	32.2034	Atp6ap2	-29.7715	Bdnf	-34.195
Ccdc155	-29.2204	Atp6v0a2	-33.757	Bend6	-40.955
Ccdc159	27.1845	Atp8b3	57.2477	Bet1l	-39.2405
Ccdc22	40.566	Atp8b4	-41.4141	Bex6	-40
Ccdc33	-30.3125	Atp9a	-26.4286	Bglap3	34.6305
Ccdc38	33.19	Atrx	35.4774	Bicd2	48.8889
Ccdc40	-29.7424	AU023762	-27.2455	Bmp4	-64.1129
Ccdc86	-39.0351	AU041133	-40.8163	Bmx	29.823
Cck	-45.6647	Aurkc	-25.016	Brd1	-27.037
Ccnjl	-32.1839	Awat2	42.268	Brd9	-27.5791
Cct6a	-37.7601	Axdnd1	-28.4211	Brinp1	-39.6552
Cd109	-80.8219	Axin1	-100	Brpf3	-26.4521
Cd163	37.7036	AY512931	-27.4421	Btf3	-50
Cd300a	27.9852	B230118H07Rik	-26.4246	C130026L21Rik	-27.4794
Cd37	-43.9394	B230119M05Rik	-47.1611	C130071C03Rik	-50.0179
Cd3g	28.0303	B3galnt1	28.348	C1qtnf3	-41.0714
Cd6	-44.7477	B3galt5	-48.4472	C1qtnf6	-29.2553
Cd79b	36.4865	B4galt2	-39.2613	C2	-33.5992
Cd99l2	-25.3401	Bag1	27.2727	C230037L18Rik	-42.5926
Cdc37l1	-25.715	Baiap2l2	29.8969	C2cd4b	100
Cdc42bpb	100	Baiap3	-69.2308	C3	-29.9463
Cdh9	-36.2364	Banp	-37.037	C4a	-36.8351
Cdk10	-26.3889	Barhl1	-28.7487	C530008M17Rik	-31.0948
Cdk3	-54.5455	Barhl2	-35.1109	C77080	-32.2344
Cdkal1	-30.8411	BC048507	-30.7143	Cabin1	-40.625
Cela1	-49.6825	BC065403	-28.1593	Cables1	-33.9086
Cela3b	31.4214	Bcan	33.3333	Cacna1b	-52.1559
Cenpm	-50	Bcar3	-50	Cacna1c	-60.6481
Cep170b	28.216	Bckdk	-35.6436	Cacna1e	-54.4715
Cep95	-29.8246	Bcl11b	-33.3333	Cacna1f	26.7857
Cetn2	-96.4912	Bcl7c	-26.8401	Cacng7	-30.0472
Cfap126	-45.1613	Bcl9l	-36.9603	Cactin	-25.4222
Cfap157	-29.5455	Bcor	28.8025	Cad	31.8182
Cfap45	55.5153	Bcr	-53.3554	Calm3	-50
Cfap73	-37.6694	Bdh1	-26.6492	Calr4	-30.2494
Cftr	28.4665	Bdh2	-32.8105	Camkk2	-38.0971
Chat	-55.628	Begain	-26.3393	Camkv	-27.2727
Chd1l	-29.9355	Bend7	-36.7698	Camsap2	-44.1441
Chdh	-26.3775	Bicc1	-32.1068	Car11	50.2703
Chit1	-25.1363	Bik	-31.3262	Card9	26.1905
Chrna2	35.5769	Blcap	29.4195	Cars	-35.4946
Chrne	-48.8889	Blm	-60.7762	Casc4	-78.9474
Chst1	100	Bmp1	-27.3649	Caskin1	-28.5356
Chst8	-35.8696	Bmp4	-92.3077	Casq2	-26.1954
Cirbp	-29.4444	Bmx	-39.4804	Catsper1	-35.642
Ckm	40.4328	Bok	-34.792	Catsper2	-34.0004
Clcc1	-35.2941	Bola2	-35.1998	Cavin4	-47.1338
Cldn11	-31.86	Brd9	-27.0423	Cbarp	-80
Cldn14	45.0344	Brip1	-40.3139	Cbfa2t3	30.2211
Cldn5	-26.3872	Brk1	-28.0303	Cccd201	32.1003
Cldnd1	-93.2692	Bsn	-40.0311	Ccdc13	-26.6667
Clk1	-35.6061	C130071C03Rik	-25.0725	Ccdc162	-31.3953
Clspn	-52	C1qtnf5	-26.6563	ccdc198	-27.907
Cmah	-59.5745	C1rl	32.3404	Ccdc25	32.8081
Cmip	45.5099	C2cd4b	28.169	Ccdc3	-49.0064
Cmklr1	32.4786	C330022C24Rik	-47.0588	Ccdc38	-29.0323
Cmtm5	-25.6467	Cabcoco1	-43.0465	Ccdc74a	-35.6044
Cmtr1	40.0555	Cacna1e	-62.7187	Ccdc9	-28.889
Cnga4	35.7706	Cacna1s	-31.1282	Ccdc97	-49.3506
Cnksr1	41.2844	Cacnb1	-40.9645	Ccnd3	88.3721
Cnn1	-36.7925	Cactin	-56.0888	Ccp110	-28.1553
Cnn3	38.9155	Cad	-26.9231	Ccr6	-33.1761
Cnnm1	-25.4796	Cadps	-32.6601	Cd109	-65.9341
Cnpy3	42.1053	Caln1	38.4091	Cd163l1	-36.8091
Cnr1	39.1822	Camk2a	-41.6934	Cd180	-39.1369
Cntfr	-39.3258	Camkk1	-26.444	Cd22	-52.2674
Cntnap2	-32.1535	Camkk2	-40.892	Cd27	-26.5487
Cntnap5a	32.2625	Camta1	30.8163	Cd3g	51.8072
Col15a1	-42.927	Cand1	-67.9012	Cd40	32.1671
Col16a1	-31.369	Cant1	-36.2319	Cd48	28.1349
Col6a4	52.1739	Capn9	-30.8594	Cd55	-25.1386
Col9a3	-32.3099	Capns1	26.8293	Cd99l2	-37.6475
Colq	28.169	Car11	-44	Cdc6	-50
Commd1	57.1429	Car4	-28.3624	Cdca7	48.4848
Commd5	-63.8889	Car6	-34.9798	Cdh1	-31.6831
Comp	27.9673	Car9	-26.009	Cdh9	-25.1565
Coro2b	-67.3469	Card10	-28.0451	Cdk14	-26.4641
Cox4i2	-34.2365	Card19	-33.3333	Cdk17	-60.8031
Cpeb1	-52.8302	Carmil3	-25.1613	Cdk3	-54.5455
Cpeb3	-45.4545	Carnmt1	-45.6654	Cdk5r2	-30.3571
Cpm	-25.9215	Casc4	-43.8776	Cdk5rap3	-26.9746
Cpne1	26.0684	Caskin1	-30.5541	Cdk8	-30
Cpne5	-31.1688	Casq1	-48.5547	Cdkal1	-55.6818
Cpt1b	-32.5	Cbarp	45.0197	Cdkl1	-47.3509
Cpxm1	-40.1105	Cbfa2t3	43.6468	Cdkn1c	-30.4385
Creb3l2	-39.5062	Ccdc113	-40.407	Cdx4	98.0016
Creb3l3	36.9382	Ccdc116	-33.3333	Ceacam13	-41.3043
Creb5	-32.3044	Ccdc13	-80.896	Celf3	28.0168
Crhr2	27.9335	Ccdc130	-33.9286	Celsr2	-34.902
Crispld2	34.2593	Ccdc166	-27.7386	Celsr3	-31.4121
Crxos	35.4167	Ccdc170	-43.8387	Cenps	-25.7684
Cryaa	25.8385	ccdc198	-62.7907	Cenpu	-27.9412
Cryab	36.1446	Ccdc22	-25.8403	Cep19	-25.5797
Crygb	30.7692	Ccdc3	-35.7605	Cers1	50.4434
Csf2ra	-51.1628	Ccdc39	-27.7808	Cers4	-27.3744
Csk	-32.8049	Ccdc58	-32.224	Ces1g	-98.4848
Csmd2	-30.0798	Ccdc85a	-27.551	Cetn2	-100
Csnk1e	-27.6596	Ccdc86	-40.3743	Cfap157	-37.0366
Csnk1g1	35.1603	Ccdc88c	-28.5714	Cfap410	-46.6165
Csnk1g2	27.5362	Ccl17	25.9411	Cfap45	38.451
Csrp1	-26.2793	Ccnjl	-32.3232	Cfap70	-42.1053
Cstb	-72.2222	Ccp110	-36.747	Cfap73	-75.0517
Ctc1	-35.8108	Ccser2	-33.3333	Cfb	-35.6293
Ctdsp2	26.4387	Cct4	-41.6667	Chd1	-45.122
Ctdspl	-48.6005	Cct6a	-25.3168	Chd3	-41.8155
Ctnnd2	-36.6301	Cd163	-48.5294	Chd5	-82.5515
Ctps2	-25.8655	Cd164l2	37.3832	Chd7	-27.4764
Cttnbp2	-42.2819	Cd177	-49.8988	Chd9	-41.0256
Cul4a	-36.8176	Cd2	-37.1212	Chil1	-61.215
Cux2	33.1381	Cd33	-46.4789	Chit1	-31.1891
Cxcl3	-33.6169	Cd37	-33.3333	Chp2	-34.5542
Cxcr2	-36.4583	Cd55b	-43.9715	Chpf	-35.1901
Cxxc5	27.946	Cd83	37.1429	Churc1	-26.4368
Cyp11a1	-43.5756	Cd9	-35.443	Ciapin1	-37.4302
Cyp26a1	-28.9204	Cdan1	-28.0803	Ciita	-28.3465
Cyp2d22	-33.7838	Cdc23	-29.6486	Ciz1	28.4625
Cyp2j13	-31.7958	Cdc42bpb	-25.9398	Ckap2	-55.7692
Cyp46a1	-30.0919	Cdh9	-29.2698	Clasp1	-38.806
Cyp4b1-ps2	-38.3721	Cdk1	-28.8251	Clcn4	-27.5446
Cysrt1	-28.3719	Cdk3	-54.0541	Clcn7	-29.7872
Cyth3	-45.3052	Cdkal1	-65.8333	Cldn14	26.6578
D030045P18Rik	-27.1922	Cdkn1c	-26.3404	Cldn15	-27.5187
D16Ertd472e	26.5833	Cdon	-40.0264	Clec18a	-42.6087
D430036J16Rik	35.5372	Ceacam19	-58.9744	Clec1a	-39.2313
D630033O11Rik	-38.0336	Ceacam20	37.3134	Clgn	27.304
D6Ertd474e	-28.4841	Cebpe	36.3333	Clic1	-33.3333
Dalrd3	-31.25	Cela1	46.1187	Cluap1	-38.4615
Dbx2	-26.8098	Cela3b	43.5524	Clybl	-25.0842
Dclk2	-40.2656	Celf5	-42.7656	Cmah	-34.6308
Dctn1	-26.5306	Cenpt	-30.9524	Cmtm2b	-34.0794
Dcun1d1	-31.5396	Cep164	-27.3973	Cmtr1	36.3651
Ddah2	-25.6098	Cep170b	-27.7714	Cnga4	90.6912
Ddx43	-54.9592	Cep19	-33.1771	Cnih2	-27.1157
Ddx56	-53.2819	Cep250	-30.031	Cnih4	-39.7059
Def6	25.6905	Ces2b	55.3938	Cnksr1	39.53
Defb50	-25.1111	Ces2f	-38.0952	Cnnm1	39.3706
Dgka	26.6667	Cetn2	-100	Cnot1	-45.1933
Dgkd	65.1163	Cfap69	-27.1054	Cnpy3	46.8992
Dkk1	28.5	Cfap73	-50.7649	Cntn1	-27.5362
Dlx1	-27.6708	Ch25h	-47.619	Cntn2	-40.7407
Dlx2	-77.4194	Chat	-40.716	Cobll1	-41.2088
Dmd	-56.4891	Chd1	-78.2258	Col11a1	59.8639
Dmpk	28.479	Chd8	-38.189	Col11a2	-65.2459
Dmrtb1	45.9091	Chfr	-37.5451	Col16a1	-60.9756
Dmrtc2	28.5482	Chil1	-26.7717	Col1a1	-39.3939
Dnah17	39.0084	Chit1	-30.9855	Col1a2	-56.6509
Dnaic2	27.2727	Chmp6	48.5437	Col2a1	-28.3019
Dnase2a	25.3968	Chpt1	-29.554	Col3a1	39.1304
Dnmt3l	43.4646	Chst8	-37.1867	Col4a1	-36.4446
Dock11	-43.7696	Churc1	-55.9441	Col5a1	-40.9505
Dock2	47.6967	Ciapin1	-40.0535	Col5a3	29.4648
Doxl2	33.1871	Cic	-26.9817	Col6a1	-27.1569
Dpf2	-35.1852	Ciita	-26.9082	Col6a4	-32.142
Dpp7	-64.3821	Cit	-28.2961	Col7a1	-30.4348
Drd3	49.3151	Ciz1	-50	Col8a2	-26.1081
Dsc3	-36.8006	CK137956	-26.375	Col9a1	-40.4624
Dscc1	-26.7857	Ckap2	-36.7647	Col9a3	-34.8478
Dst	-25.5556	Clasp1	-35.5549	Colq	28.169
Dtna	59.375	Clcn4	-27.325	Comp	38.9897
E130308A19Rik	30.1973	Clcnkb	-26.0298	Cops8	-28.1574
E230025N22Rik	26.1146	Cldn14	-30.5344	Coq4	-27.1761
E2f4	31.4286	Cldn15	25.5743	Coro1a	-25.6389
E330020D12Rik	-30.2393	Cldnd1	-28.7042	Coro2a	-25.1146
Ebp	-37.5604	Clec14a	-27.0653	Coro7	-47.0995
Eda	-26.2645	Clec4g	-26.1643	Cort	46.5116
Edf1	-40.5037	Clic1	-36.1963	Cox8c	-46.5846
Eef1a2	-51.6667	Clip1	-40.7419	Cpa2	-31.361
Eef2k	34.0948	Clk1	-25.4464	Cpa4	34.8178
Efcab6	-30.469	Clmn	-32.3529	Cpb1	-33.1626
Efr3b	-58.1818	Cln3	-35.6502	Cpeb3	-45.4545
Egf	-32.8947	Clpsl2	-36.426	Cplane2	-42.1053
Ehd3	26.4623	Clspn	-40.3101	Cpne4	-28.4946
Eid2	-34.9987	Clu	-96.4286	Cpz	-42.3529
Eif4a1	-31.4992	Cluap1	-46.6102	Creb3l1	-49.5413
Elavl3	34.6122	Clybl	-35.265	Creg2	36.0656
Elf4	31.899	Cmah	-56.8475	Crhbp	29.1429
Elmo2	-50	Cmklr1	32.5758	Crispld2	38.785
Elovl6	-47.6923	Cmpk2	-30.0618	Crocc	-89.6296
Emc9	50.4094	Cmtm2b	-40.303	Cryab	25.7576
Emilin1	-47.013	Cmtm5	41.922	Crybg2	-27.0833
Emilin2	28.5714	Cnga4	80.119	Csf2	34.463
Eml1	-39.7574	Cnih4	-43.6709	Csk	-29.4821
Endod1	34.1075	Cnnm1	-54.8756	Csmd2	-25.0744
Enox1	-35.7835	Cnnm3	-34.274	Csnk1e	-57.7236
Enpep	-25.1029	Cog1	-25.8034	Csrp3	47.2973
Enpp2	-36.6423	Col11a2	-27.7778	Csta2	-26.0962
Entpd8	-57.1429	Col15a1	-25.3409	Cstb	-63.9748
Epb41l3	51.5337	Col16a1	-32.6156	Ctbp2	-44.6582
Epha10	46.6667	Col17a1	-35.9788	Ctc1	-36.1111
Ephx2	31.0019	Col23a1	-36.5385	Ctdspl	-54.7945
Eps8l2	-28.1041	Col24a1	-34.7368	Cthrc1	26.0213
Epsti1	-79.2453	Col3a1	38.4615	Ctnnal1	-37.5587
Erg	53.4804	Col6a4	-53.3289	Ctsa	-31.0526
Erich3	-27.5862	Col9a3	-26.9192	Ctu1	-25.578
Erich4	-30.1587	Commd1	100	Ctxn1	-25.9906
Erlin2	25.974	Cops9	34.6154	Cul4a	25.8333
Ermap	-36.5437	Coq4	-35.4763	Cul4b	-48.7103
Errfi1	-37.5758	Coq8a	-32.2785	Cul7	-34.4828
Esam	-26.198	Coq9	-38.0086	Cul9	-29.4118
Esr1	31.25	Coro2b	27.1328	Cutal	-36.0465
Esrrb	-28.5785	Cox19	-28.571	Cxcl10	-60.5634
Ets1	-36.5385	Cox8a	-33.1429	Cxcl11	-64.7969
Etv4	-28.674	Cpa2	-47.1018	Cyb561	-25.974
Evi5	-45.2703	Cpa4	-26.5915	Cyb5r2	59.4595
Exoc3l	31.4286	Cpeb1	-51.2821	Cybrd1	33.2459
F7	-37.9588	Cpeb3	-27.6794	Cycs	-28.3245
Fam110b	-27.6911	Cpne1	-27.027	Cyp11a1	-32.5927
Fam129b	26.25	Cpne5	-29.0387	Cyp2d22	-79.8387
Fam131a	-28.4205	Cpox	47.8893	Cyp4f40	-38.9405
Fam161b	-25.5864	Cpsf3	-28.2828	Cysrt1	-58.7996
Fam181a	-30.9654	Cpsf6	-42.4242	Cyth3	-50.6494
Fam193b	-37.037	Creb3l2	-42.7083	Cytl1	-33.835
Fam221b	36.5414	Crispld2	49.5694	D030045P18Rik	-33.0357
Fam234b	32.5953	Crnkl1	-26.8011	D10Wsu102e	-52.772
Fam50a	30.7143	Crocc	-32.3996	D130043K22Rik	-29.4394
Fam53c	-29.8662	Cryab	32.0755	D230025D16Rik	-37.5
Fam83g	-27.1186	Cryba2	-35.3329	D230030E09Rik	-25.0735
Fam92b	34.7209	Csk	-27.3504	D2hgdh	27.7609
Fance	-35.2715	Csnk1e	-49.9985	D430019H16Rik	-30.303
Fap	31.6893	Csnk1g1	42.8308	D630033O11Rik	-30.912
Fat3	26.82	Csnk1g3	-29.9517	D830013O20Rik	-25.461
Fbxl22	-27.7372	Csrp2	-25.2967	D830026I12Rik	-39.4366
Fbxo39	32.0907	Csrp3	-30.7143	Dalrd3	-31.405
Fbxw4	-27.9655	Cstad	-28.2227	Dapk2	-27.8146
Fcgbp	-64.5442	Cstb	-72.8395	Dbn1	-31.5216
Fchsd1	-28.0488	Ctc1	-26.9219	Dbt	-29.202
Fcrl1	28.9141	Ctdnep1	29.7297	Dcaf12l1	32.0806
Fes	-28.3047	Ctdspl	-50.9273	Dcaf15	31.3043
Fez1	-28.5979	Ctnnal1	-30.6604	Dclk2	-100
Fez2	-37.5	Ctnnd2	-64.3528	Dctd	-54.037
Fgb	-25.6757	Cts3	-25.4589	Dctn1	-25.3731
Fgd1	-49.834	Cts8-ps	-48.5795	Ddah2	-25.6098
Fgd5	26.9936	Cul4a	-93.0357	Ddr1	-40.1994
Fgf16	-29.9284	Cul7	27.0635	Ddrgk1	-35.4839
Fgf20	27.7116	Cul9	-30.7289	Ddx11	29.7297
Fgf21	-47.651	Cyb5b	-40.5107	Ddx21	-100
Fgf22	-100	Cyb5r2	-31.8265	Ddx51	-25.641
Fgfrl1	27.1632	Cycs	-29.5328	Ddx58	-33.9623
Fgr	-27.8113	Cygb	-27.5382	Defb30	-42.5197
Fip1l1	35.2654	Cyp11a1	-31.2481	Dennd1c	-25.3469
Fkbp4	29.1691	Cyp17a1	32.3889	Dennd2a	38.7781
Fkbp5	-32.2581	Cyp21a1	31.9249	Dennd6b	-30.3571
Fkbp6	-28.231	Cyp2d22	-44.2623	Des	-26.3352
Flna	28.0193	Cyp2j13	-57.129	Dgkb	-42.7566
Flnb	-28.4404	Cyp4b1-ps2	-34.9678	Dgkz	-33.8889
Flvcr1	-50	Cyth4	31.2772	Dhodh	-29.0375
Fmnl1	40	Cytl1	-34.7173	Dhrs3	-33.3333
Fn1	-30.8333	Czib	31.875	Dis3	36.9565
Fndc3c1	-54.7899	D030068K23Rik	-38.8372	Disp3	34
Foxe3	29.8405	D16Ertd472e	31.1024	Dixdc1	-26.5494
Foxl1	-38.5078	D230030E09Rik	-73.1612	Dlg2	25.8929
Foxo4	28.3276	D630033O11Rik	-34.8627	Dlg3	-28.613
Foxp1	-33.3333	D6Ertd474e	-49.8669	Dlg4	-33.0579
Frmd4a	32.9412	D830013O20Rik	-32.4257	Dmac2	-29.7933
Frmpd1	36.6633	D830026I12Rik	-59.6154	Dmbt1	-55.5556
Frmpd3	-29.8246	D930016D06Rik	37.5	Dmkn	29.2433
Frrs1l	-41.9441	Dab2ip	-31.9388	Dmpk	28.2627
Frs2	-32.1587	Daxx	-29.8055	Dmrtb1	-33.2777
Frzb	33.9069	Dbn1	-35.8062	Dmrtc2	-44.7059
Fsd1	-32.7951	Dbt	-40.3509	Dmxl1	48.0519
Fsip1	50	Dcaf11	-41.5149	Dnah2	-35.3002
Fstl3	-27.451	Dcaf12l1	37.9769	Dnaic2	25.641
Fus	-69.697	Dcaf15	50.9434	Dnajb2	-26.8426
Fut1	-47.651	Dcaf4	-33.3567	Dnajb5	-42.7597
Fut11	-33.9475	Dctd	-31.329	Dnali1	32.9412
Fxyd3	29.1111	Ddb1	-37.0155	Dnm1	-29.9053
Fyn	-29.0323	Ddx11	38.6777	Dock11	-25.5115
G530011O06Rik	29.5455	Ddx21	-78.0822	Dock2	27.905
Gabbr2	28.7388	Ddx28	39.7163	Dohh	-25.5991
Gal3st1	-25.4623	Ddx43	-46.6089	Dok2	-30.4805
Galnt15	-36.9565	Ddx49	-32.286	Dot1l	37
Galntl6	-34.682	Ddx51	-66.9355	Dpep1	-26.766
Gart	-69.0981	Ddx56	25.5293	Dph1	37.9558
Gata4	-40.6806	Def6	-25.0758	Dpp7	-41.7359
Gata6	-33.4365	Defb20	-44.0111	Dpy19l3	-26.8293
Gbp3	51.2214	Defb30	-42.6573	Dpysl5	-29.8701
Gcat	-27.2727	Defb50	-42.3771	Drd3	36.8151
Gdf3	-28.2627	Dennd1c	-58.6957	Dtx3l	-34.375
Gdi1	-36.0568	Dennd3	-33.823	Dync1h1	-29.679
Gdpd3	27.4795	Dennd6b	-32.9607	Dync1i1	-67.5
Gdpd5	-27.0073	Dera	-41.844	Dyrk4	-33.4882
Gemin7	-44.7637	Desi1	-38.5626	Dysf	-38.743
Gfod2	-49.5578	Dffb	-48.2825	E030011O05Rik	27.7726
Gga3	-28.8201	Dgcr2	-51.9231	E030013I19Rik	25.7143
Ggt5	-31.3088	Dgkb	-26.5853	E130201H02Rik	-25.0569
Ghdc	-26.0425	Dhx29	-32.0897	E330017L17Rik	-27.8002
Gimap1	41.2333	Dhx38	-33.3333	Ebf2	-45.7364
Git2	-34.0716	Diaph3	36.7816	Ech1	-26.6575
Gjb1	27.3413	Dip2a	-40.5846	Eef1a2	-30.5063
Gjb6	28.6957	Dis3	42.623	Eef1akmt2	-26.9529
Gk	50.9434	Disp3	44.4444	Eef2k	48.75
Glb1l3	26.943	Dixdc1	-26.0332	Efcab2	-36.1912
Glipr2	-47.7124	Dlg4	-40.1427	Efcab3	-26.2992
Glis1	26.25	Dlgap2	-32.9412	Efnb2	-35.8251
Gm10069	29.1691	Dlx2	-55.7945	Efr3b	-58.1818
Gm10267	30.2388	Dmac2	-56.9394	Egfl6	-58.1818
Gm10787	-35.9747	Dmkn	25.0594	Eid3	-55.5556
Gm10790	-25.6116	Dmpk	-28.7484	Eif2a	-30.2713
Gm10863	26.2136	Dmrtb1	-28.5997	Eif2b2	42.6587
Gm12408	-40.678	Dmwd	-38.3669	Eif3d	-50
Gm12409	-92.1569	Dmxl1	-31.3738	Eif3g	-62.6374
Gm12915	48.6902	Dnah7c	-31.5556	Eif4e1b	-45.971
Gm13112	-33.6364	Dnajb2	-25.1906	Ell3	34.0426
Gm13133	-33.2485	Dnajc10	-31.3725	Elmo2	-37.6471
Gm15517	-46.1538	Dnajc21	-34.5893	Elmsan1	-27.8488
Gm15708	32.8947	Dner	-27.166	Elovl6	47.7356
Gm15825	-28.2049	Dnm1	-41.3202	Emb	-42.5287
Gm16104	27.027	Dock2	25.5128	Emc9	-30.5914
Gm16130	-30.3125	Dock6	-37.931	Emd	36.3852
Gm16702	-37.1576	Dock9	-29.5455	Emilin2	28.5714
Gm16833	-38.4259	Dok2	-34.0222	Endod1	-39.1723
Gm17619	-29.8507	Dok3	-33.1839	Eno3	-26.6369
Gm19585	27.1608	Dop1b	-43.1579	Enoph1	-28.3614
Gm19705	-31.9355	Doxl2	-50.1821	Enox1	-34.2262
Gm1987	36.3333	Dpep2	49.8369	Enpep	-35.0662
Gm20139	-26.5945	Dph1	-36.4964	Enpp2	-35.9756
Gm20597	-66.4809	Drd3	42.0805	Entpd2	-65.79
Gm20751	-27.2266	Drp2	-28.4477	Entpd3	-42.4318
Gm266	-28.6971	Dscc1	-54.7445	Epas1	-34.2857
Gm29683	-27.2699	Dst	-26.8722	Epb41	-26.6667
Gm29968	-36.2319	Dtwd1	-56.6038	Epb41l3	48.7805
Gm30505	-43.5179	Dtx1	-26.7315	Epha10	42.1053
Gm31333	-29.5055	Dynlrb2	-57.1429	Ephx3	53.0612
Gm32123	49.4296	Dzip1	35.996	Eps8	-28.6347
Gm36283	29.1054	E130308A19Rik	27	Erbb2	-32.8358
Gm4262	42.3718	E2f8	-41.9118	Ercc2	81.0345
Gm4876	32.0661	E330017L17Rik	-29.4685	Erfe	-36.7491
Gm5122	-95.5224	E330020D12Rik	-45.6704	Erich2	-26.3587
Gm536	-26.4368	Ebf1	-39.3179	Ermap	-33.6167
Gm6345	-28.7913	Ecel1	-37.5817	Ern2	40
Gm6815	39.491	Ech1	-32.1839	Errfi1	34.0909
Gm8580	52.8653	Eci1	-27.7311	Esam	28.983
Gm8773	-28.622	Ecm1	-25.0082	Esm1	-30.4113
Gm884	30.084	Ect2l	-25.923	Espnl	-37.5459
Gm9732	36.9982	Eef1a2	-47.2037	Esr1	31.25
Gm9866	25.2696	Eef1akmt2	-28.0499	Esr2	-55.5578
Gmpr	41.3949	Eef1g	-29.5522	Etnppl	-49.5073
Gna13	26.1261	Eef2k	-34.7135	Ets1	-34.9256
Gnas	-34.5915	Efcab2	-30.2516	Evi2b	34.5238
Gnptab	-25.3906	Efcab3	-39.4737	Evi5	-35.0282
Got1	35.1351	Efcab6	-30.4582	Exo1	-100
Gpd1l	25.8065	Efemp1	32.5531	Exph5	-39.364
Gpi1	-27.7129	Efnb2	-26.6731	Eya4	-40.255
Gpihbp1	-63.6364	Efr3b	-55.5954	F10	27.7851
Gpkow	-39.799	Egfl6	-36.6359	F9	29.6951
Gpr132	-46.729	Egln2	-35.7488	Fa2h	-43.3402
Gpr20	47.541	Ehmt2	-31.6239	Faim2	45.7627
Gpr63	-34.585	Ei24	-36.5385	Fam110a	-51.4851
Gpr83	-40.5475	Eif1ax	30.8827	Fam120c	-31.9298
Gpr88	48.3739	Eif3d	-56.0606	Fam160a1	-29.497
Gprasp2	-30.508	Eif3l	-33.9112	Fam160a2	-45.9184
Gpsm1	32.7869	Eif4g1	-25.6158	Fam162b	34.7082
Gpx7	-44.6795	Eif5b	-30.0366	Fam193b	-74.6032
Gramd1b	-28.5369	Elavl3	-50.6282	Fam199x	-47.675
Grb10	40.3175	Elf4	-28.8441	Fam234a	-53.5714
Grb7	28.5714	Elfn2	38.5541	Fam53c	-41.2393
Grid2	-37.4226	Ell3	26.5487	Fam71e1	-28.4298
Grid2ip	-37.3077	Elp1	27.5299	Fancg	-54.9007
Grik2	-33.6736	Emb	-31.3936	Fap	48.8189
Gripap1	45.4894	Emc1	-75	Fat2	40.4762
Gsg1l	-33.3333	Emc10	-41.1431	Fbf1	-30.7796
Gsn	44.4683	Emcn	-25.5759	Fbp2	-75.9259
Gstt2	33.3134	Emilin1	-26.6285	Fbrs	-30.9822
Gtdc1	-47.2727	Eml1	44.3105	Fbxl2	42.2466
Gypc	43.1513	Eml3	-25.5314	Fbxl22	-37.6623
Gzmf	-47.8861	Emx2	-28.4816	Fbxo25	-47.7477
H2-M5	-37.5134	Engase	-57.6132	Fbxo27	-55.3571
H2afb2	27.1116	Eno3	-37.7094	Fbxo6	51.2821
Hadha	-36.3636	Eno4	-29.9082	Fcgbp	-45.6755
Hand2os1	-28.1439	Enox1	-35.3378	Fcho1	-29.3486
Hcfc1	26.8056	Enpp7	-29.8434	Fcmr	-36.3636
Hcn2	56	Ephb6	-25.8836	Fcrlb	-33.3333
Hdac5	-48.0025	Ephx2	-35.7044	Fen1	-25.2727
Hdac6	-48.8704	Epor	-36.1702	Fes	-26.8435
Hdc	-45.6573	Eps8	-33.5801	Fez1	-39.3957
Hdgfl2	-32.1164	Eps8l2	-26.3211	Fgd1	-51.4193
Hecw1	47.9167	Epx	27.0727	Fgd5	-43.1818
Helq	-28.7162	Erbb2	-38.7387	Fgf20	25.5871
Hes2	-36.0328	Erc2	-49.2537	Fgf21	-44.3907
Hes7	-28.761	Erich3	-30.4688	Fgf5	-29.9346
Hhipl2	-28.0303	Ermap	37.1429	Fgfr1	-36.9555
Hhla1	-41.0714	Esm1	-31.0359	Fgfr3	67.9592
Hinfp	-49.3333	Esr1	-25.734	Fhod1	-32.7838
Hip1	-32.871	Esr2	-39.4822	Flna	38.0952
Hk2	-42.8571	Esx1	-33.3333	Flnb	-30.2083
Hk3	40	Esyt1	-30.4781	Flywch1	-28.3784
Hmbs	65.5172	Etfbkmt	-33.5689	Fmnl1	-33.4257
Hmg20b	36.7857	Etnppl	-34.4947	Fmo6	-35.2203
Hnf1a	-56.5217	Ets1	-42.268	Fn1	-26.1628
Hoxa4	-27.4212	Etv6	-31.3953	Fnbp1	-48.2438
Hoxb1	-35.1089	Evi2b	25.6215	Fndc3c1	-28.5088
Hoxd3	-33.1677	Exoc3l	-26.4493	Foxa2	-30.398
Hoxd4	-26.6326	Exosc10	-26.1905	Foxe1	-42.0294
Hoxd9	27.1731	Exosc3	-33.3333	Foxf2	-29.1826
Hpse	27.4324	Exph5	-32.6297	Foxi3	-33.5079
Hrh3	-45.7414	Eya2	-46.9697	Foxp1	-29.3103
Hs3st3a1	-31.7073	F7	-34.789	Frmd4a	-28.5326
Hsd17b6	-26.228	Fa2h	-66.6416	Frmpd1	42.2011
Hspa12a	-39.6226	Faim2	-41.0982	Frrs1l	-31.0965
Hspa12b	-37.4062	Fam160a1	-31.9583	Frs3	29.0323
Hspa9	-29.026	Fam169b	-31.794	Frs3os	29.0323
Huwe1	-26.0212	Fam171a2	-44.0104	Fry	32.8829
Hvcn1	26.8317	Fam187b	-48.0392	Fryl	-26.4706
Hyi	-37.0968	Fam189b	-25.6318	Frzb	-25.3336
I730028E13Rik	-32.4158	Fam193b	-53.0864	Fscn1	-26.9507
Ica1	-27.2962	Fam199x	-42.6359	Fsd1	-43.3735
Iffo2	32.5	Fam20a	-31.0632	Fst	-35.387
Ifitm7	-66.1836	Fam227a	-30.7025	Fstl3	-27.451
Igbp1	-45.5567	Fam227b	-56.6038	Fundc1	-34.7826
Igf2bp1	36.5473	Fam234a	-43.0112	Fut1	-44.3907
Igfals	-26.4676	Fam3a	26.3913	Fuz	-86.0119
Igll1	55.8824	Fam3c	-44.4735	Fxr1	-33.0645
Igsf5	44.0737	Fam47e	-33.7894	Fxyd1	-28.8194
Igtp	30.3123	Fam53c	-29.0605	Fxyd2	-64.9343
Ihh	-31.4176	Fam71e1	-30.0433	Fxyd4	-28
Ikzf3	-40	Fam83a	-49.423	Fyb	-25.3406
Il12a	-30.5376	Fam83e	-40.303	Fyn	-30.662
Il22ra1	31.1775	Fam83g	-27.2727	Fzd9	-46.2271
Impact	-55.814	Fanca	-27.1875	G6pc3	-30.1863
Ina	-56.5854	Fap	-31.8561	Gab3	-35.3503
Inha	34.8718	Fastk	-25.4032	Gabrb1	-56.9892
Ints1	-27.7778	Fastkd2	-38.2514	Gabrb2	-36.0656
Ints3	25.5967	Fat3	27.8663	Gabrq	-30.8389
Iqca	-39.2405	Fbrs	-28.5505	Galnt13	32.7454
Iqce	43.8356	Fbxl2	-42.5	Galnt14	44.305
Irak2	-28.1643	Fbxo10	-25.641	Galnt15	-32.6784
Irf9	42.0123	Fbxo34	-32.2581	Galr3	-30.1044
Irgc1	-30.6122	Fbxo6	-32.0231	Garem1	-27.8846
Irgm2	30.3123	Fbxw4	-31.2561	Gata3	-41.248
Irs4	-27.8351	Fbxw7	-62.319	Gata4	-26.0425
Isl1	-43.2768	Fbxw9	35.9759	Gata5os	-30.4762
Isl2	-28.9895	Fcgbp	-56.7249	Gcgr	32.4675
Itga2	-37.8611	Fcho1	-50.0616	Gclc	-40.8451
Itih5	-51.2346	Fcho2	-26.0437	Gdf15	-42.7715
Ivd	32.5581	Fcrlb	27.5181	Gdnf	26.1628
Izumo2	69.0703	Fen1	-54.5455	Gfi1	27.2925
Jag2	28.0339	Fev	-38.9888	Gfod2	-36.8923
Jup	27.0833	Fez1	-34.1196	Gfra2	43.2263
Kat8	36.4869	Fgd5	53.4884	Ggt1	-30.9091
Katnb1	37.2872	Fgf13	-43.0112	Ggt7	42.184
Kazn	-45.3968	Fgf14	34.4975	Ggta1	-31.4881
Kcna3	-58.7857	Fgfr3	-26.3139	Ghr	-33.6634
Kcna4	39.3743	Fgfrl1	-33.262	Gimap5	-29.804
Kcnab2	25.7172	Fhl1	-25.7728	Gipc2	-49.1071
Kcnd1	28.2655	Fhod1	-29.1943	Git1	-25.2906
Kcng1	-25.1603	Fip1l1	39.661	Gja4	-35.8974
Kcnh6	55.7377	Fkbp6	35.8989	Gk	34.3332
Kcnip2	46.8764	Flicr	-51.2865	Gkap1	-29.8588
Kcnn3	-35.8974	Flii	-29.8701	Glb1l2	-27.964
Kcns1	-30.2583	Fmo1	-33.3333	Glb1l3	-27.9412
Kctd1	-36	Fmo5	-54.7619	Gldc	-27.7084
Khdrbs3	-27.5142	Fmo6	25.9843	Glipr2	-81.0458
Kif20a	26.6129	Fnbp1	-29.9212	Glt8d2	-34
Kif5c	-31.1938	Fndc3c1	-40.2952	Gm10421	31.3038
Kif6	30.4804	Fntb	-27.027	Gm10532	-53.3804
Kifc3	25.4338	Folr1	-56.1798	Gm10637	-25.7016
Kiss1r	-35.8974	Foxe3	26.8854	Gm10714	-31.3973
Kit	-58.4587	Foxf2	-31.9008	Gm10804	36.8395
Klc2	36.5455	Foxm1	-42.4001	Gm10865	37.6238
Klhl18	25.1613	Foxn3	-28.413	Gm11961	-39.5604
Klhl42	-35.063	Foxo4	40.7848	Gm12338	56.4067
Kmt2a	44.2255	Foxred1	-40.9084	Gm12409	-76.4045
Kpna7	-64.7059	Foxs1	-27.0136	Gm128	-25.8741
Krt27	45.4687	Frem1	-30.6746	Gm13112	43.1238
Krt72	28.7085	Frem2	-45.2242	Gm13889	-34.8043
Krt80	-40.9842	Frem3	-25.5892	Gm15343	-36.9484
Krtdap	100	Frmd4a	-38.2353	Gm15446	55
Lag3	37.7735	Frmd4b	-30.7664	Gm15760	-46.5982
Lamc3	-28.3251	Frmpd1	40.1957	Gm15825	31.5789
Lasp1	-36.3203	Frmpd3	-27.0812	Gm1600	46.7532
Lats2	-50	Frrs1l	-29.7925	Gm16104	40.8163
Lcn12	-67.1067	Frs2	-33.8124	Gm16157	37.7778
Lcp1	-100	Fryl	-38.3117	Gm16159	-69.2308
Ldhd	-44.8699	Fscn1	32.3529	Gm16325	-33.3333
Ldlrap1	-29.5113	Fsd1	-30.5831	Gm16833	-39.6011
Lefty2	-29.1739	Fsd2	-44.6991	Gm17619	62.1622
Leng9	-50	Fsip1	29.3162	Gm19434	-35.6383
Lepr	28.8548	Fstl3	-28.0702	Gm19461	-31.3636
Leprotl1	32.9485	Ftsj3	-35.6164	Gm19689	-28.7067
Lhx2	39.7059	Fubp3	-31.3725	Gm20139	-37.3261
Lima1	-61.2903	Fus	-33.3333	Gm20556	-70.9302
Lmtk3	-29.2237	Fxn	-29.4751	Gm20597	-73.4568
Lonrf2	30.9103	Fxyd1	-67.5926	Gm20751	-37.9394
Loxhd1	31.4815	Fzd9	-29.4429	Gm26684	28.0488
Lpcat4	27.3684	G530011O06Rik	35.2201	Gm2721	-44.7059
Lrmp	-54.0404	Gabpb1	75.6757	Gm27217	26.9231
Lrp1	-28.5714	Gabrb3	-31.7439	Gm2762	46.3622
Lrp4	-49.2308	Gal3st1	27.1535	Gm29508	-25.7294
Lrrc31	30.4582	Galnt15	-31.7533	Gm29682	-76.2458
Lrrc55	-26.6772	Galntl6	-48.6736	Gm30790	-52.8455
Lrrc57	77.551	Galr3	-33.5893	Gm31641	-25.5319
Lrrc74a	36.5473	Gas2l2	43.2143	Gm33301	-27.5805
Lrrn4	25.9259	Gata3	-26.7293	Gm3402	-27.6744
Lrtm2	50	Gata4	-32.9322	Gm35135	-25.7265
Lsm14b	-28.0035	Gata5os	-26.2488	Gm364	47.8355
Lsm4	-40.4762	Gatm	-43.2018	Gm38413	-47.7746
Ltbp4	38.806	Gba	-25.2252	Gm38425	-35.3503
Lvrn	-34.8273	Gcgr	-46.6985	Gm41410	-38.4615
Ly9	27.2929	Gde1	-33.5303	Gm4349	-39.1304
Lyn	27.5661	Gdf7	-26.6764	Gm44805	69.697
Lypd1	-44.144	Gdpd5	61.9565	Gm5065	25.3519
Lypd4	28.5482	Get4	-28.7879	Gm5089	30.8399
Lyrm9	55.2639	Gfod2	-54.661	Gm536	-26.4368
Mab21l4	-35.2969	Gfra4	-29.7346	Gm5420	-25.7732
Magea5	25.7146	Ggt7	30.5944	Gm5424	-32.5103
Magee1	-40.2884	Ggta1	36.2745	Gm5535	-27.0906
Man1a	-48.8372	Ghr	-100	Gm6093	37.1429
Man2c1	-27.1739	Ghrl	-44.7741	Gm6756	59.6421
Map2k2	28	Gimap1	30.3954	Gm6787	30.3699
Map2k7	34.0426	Ginm1	-28.1853	Gm8439	-39.5833
Map3k12	-36.2948	Git1	-25.5678	Gm8580	26.1847
Map3k21	68.75	Gjd3	-34.6809	Gm884	-56.1905
Map7d1	-27.4194	Gk	25.1345	Gm9828	-50
Map7d3	-25.2809	Gkap1	-25.3656	Gmppa	-25.4272
Mapk11	-27.6148	Glb1l3	29.7804	Gmpr	43.4783
Mapk14	87.5	Glipr2	-41.7163	Gna11	-30.2083
Mapk1ip1l	-26.4151	Glis1	26.6667	Gna13	25.7812
Mast4	-33.7838	Glra1	38.0125	Gnas	57.3303
Mavs	-25.3863	Gls2	-37.3997	Gng2	-33.3116
Mbd2	-56.3636	Gm10024	30.3371	Gng8	-38.8816
Mbd4	53.9407	Gm10244	33.6983	Gnl3l	-47.5862
Mc5r	32.5301	Gm10532	-59.2467	Gnmt	42.8571
Mcmbp	29.6137	Gm10560	-32.971	Gns	-56.3699
Mdk	-30.6833	Gm10714	-51.9139	Gorasp1	-42.6778
Me3	-43.8596	Gm10804	32.737	Gpatch1	-32.2436
Med1	27.4194	Gm10814	-27.8837	Gpi1	-25.6778
Med12	30.752	Gm10941	-25.0172	Gpkow	-27.2128
Med23	45.4432	Gm11213	-61.7647	Gpld1	-52.1635
Med27	38.5965	Gm11413	-31.5789	Gpr107	-35.5932
Megf6	-37.5439	Gm11529	26.0866	Gpr135	-52.7778
Mfap5	-41.2684	Gm12339	-26.087	Gpr153	36.6667
Mfng	-31.3433	Gm12408	-28.3186	Gpr35	-32.983
Mfsd3	-26.772	Gm12409	-80.1887	Gprc5a	-34.7447
Mgat4b	-27.3392	Gm128	-34.7976	Gpt2	31.4614
Mgmt	-37.1429	Gm12866	-48.0769	Gpx7	28.6066
Mical1	-29.5113	Gm12992	35.8386	Gramd1a	-30.783
Mid1	30.5902	Gm13112	-52.9412	Grasp	-30.6197
Mid2	-30.4348	Gm13133	-26.058	Grem1	-27.502
Mier1	-25.5397	Gm13889	-28.5727	Gria4	38.2812
Milr1	-34.9206	Gm14124	-30.1384	Grid2	-38.9947
Mir1188	-63.2653	Gm14295	-41.1321	Grid2ip	85.8974
Mir124a-2	-27.9172	Gm14486	-25.4902	Grik1	-32.5391
Mir125b-1	32.2858	Gm14595	-27.912	Grin3b	-42.9952
Mir129b	-28.7328	Gm15050	-32.0499	Gripap1	-72.4138
Mir139	42.8571	Gm15217	-32.8571	Grm2	45.4545
Mir142	-31.7509	Gm15674	-43.9715	Grm6	38.255
Mir181c	30.4456	Gm15867	-40.5424	Gse1	-31.959
Mir181d	30.4456	Gm1600	-33.6655	Gsn	38.5034
Mir1928	-44.3808	Gm16157	-31.794	Gspt1	-46.7532
Mir3067	-50.7353	Gm16617	25.7236	Gspt2	28.9655
Mir3100	28.479	Gm16833	-48.4901	Gstk1	-31.813
Mir3102	-30.4878	Gm16982	-31.3725	Gstm6	31.5789
Mir3107	-29.54	Gm17308	-25.3731	Gtf2a1	-29.9363
Mir341	-63.2653	Gm17619	30	Gtf2e2	-26.1583
Mir381	-37.8655	Gm19276	-27.1226	Gtf2i	-30.7943
Mir467h	26.3396	Gm19557	-29.4675	Gtf3c1	-25.3918
Mir5615-1	28	Gm19705	-36.0156	Gucy1a1	-25.3923
Mir5615-2	28	Gm20383	-28.576	Gypc	37.2236
Mir5621	-29.1402	Gm20597	-54.8851	Gys1	-25.8258
Mir6347	-72.6751	Gm2762	-36.6667	Gzma	-30.887
Mir6355	49.7121	Gm29968	-98.3051	H2-DMa	45.1317
Mir6371	-31.3851	Gm30790	-50.3937	H2-M10.2	-42.3729
Mir6420	-26.3095	Gm31333	-32.8767	H2-Q7	-28.6667
Mir652	-64.0449	Gm31641	-29.6296	H2-Q9	-28.6667
Mir6917	-45.0694	Gm3279	-34.2975	H2afb2	25.4361
Mir6950	38.1702	Gm32926	-41.3587	Hapln2	-33.8375
Mir697	-35	Gm35135	-25.7219	Hapln3	-30.7264
Mir6985	-33.871	Gm36229	42.5926	Hars2	-34.7562
Mir7024	-42.8571	Gm36738	28.2759	Hat1	-31.8056
Mir7115	-50.9434	Gm41410	-46.6102	Hdac10	-29.5497
Mir7215	32.1706	Gm5089	52.381	Hdac7	-31.0345
Mir7226	38.6667	Gm5532	-37.1258	Hdc	-44.5973
Mir7662	46.9161	Gm8096	-32.723	Hdgfl2	-40.427
Mir7678	-29.6117	Gm8579	-29.8953	Helz	-38.6822
Mir8107	-29.1892	Gm9732	46.0674	Hes2	-52.3396
Mirt1	29.1667	Gna11	-25.3968	Hes7	-33.0637
Mlxipl	29.6083	Gnai2	-25.5067	Hesx1	-27.7778
Mmab	-50	Gnas	27.9266	Heyl	38.7931
Mmd	38.0479	Gnat1	50	Hid1	-25.2266
Mmgt2	-35.3965	Gnb3	-80.2765	Hilpda	-33.6735
Mmp9	-25.1726	Gngt2	28.9352	Hip1	-50.8741
Mmrn2	-29.2992	Gnl3l	-68.2927	Hipk2	-45.4545
Mogat1	-34.503	Got1l1	-51.0101	Hist2h3b	29.8701
Mospd1	39.9079	Gpaa1	-46.4738	Hmbs	36.6667
Mpg	26.6667	Gpatch1	-31.8977	Hmces	-30.0427
Mpped1	-46.2339	Gpbar1	-28.0105	Hmga1	-27.3271
Mpzl1	-58.1395	Gpi1	-29.3636	Hmga1b	-27.3271
Mras	-45.1923	Gpr142	-34.4828	Hmgb3	-26.1125
Mrc2	-45.7102	Gpr173	-30.1336	Hmgcr	-41.0131
Mroh5	-50.2442	Gpr3	37.3832	Hmgn3	-32.9205
Mrpl33	25.8318	Gpr37	27.112	Hnf1a	59.8101
Mrpl42	36.8392	Gpr50	-27.1059	Hnf4g	-43.5484
Mrtfa	-31.5789	Gpr63	-45.8974	Hnrnpr	-32.6043
Msi2	-25.2495	Gpr68	-25.3386	Hoxa3	43.9024
Msn	-43.662	Gprc5a	-31.6504	Hoxb3	27.5862
Mst1r	44.6387	Gprin1	-33.5829	Hoxd3	27.671
Mtmr11	40.5859	Gpx7	-27.5545	Hpcal4	34.287
Mxra8	-61.8566	Grem1	-41.307	Hpn	39.7321
Mybbp1a	41.7667	Grhl3	-26.506	Hps1	-28.691
Myhas	-27.4983	Gria1	27.1008	Hrh3	-66.3366
Myl10	86.4865	Grifin	-45.2381	Hs6st2	52.1617
Myl2	-36.3636	Grin2c	-25.6757	Hsd17b6	-40.7687
Mylk	25.6281	Grip2	25.6098	Hsf3	-38.5542
Mylpf	38.8889	Gripap1	45.3395	Hspbp1	-27.3585
Mymx	-48.4848	Grm4	44.2823	I730028E13Rik	-51.0204
Myo18a	48.9869	Grm8	34.8718	Ica1	-37.7009
Myo1h	-29.0625	Gsap	-26.087	Ifit1bl2	-35.9375
Myo6	-46.505	Gsdme	-48.3516	Ift122	-25.9689
Myocd	-58.3402	Gse1	-58.9899	Ift27	-25.7278
Mzf1	30.1587	Gsn	37.1584	Igf2	-65.4321
NA	-34.6437	Gspt2	41.0308	Igf2r	-29.1042
Nap1l2	-27.3585	Gsto1	-25.5952	Igflr1	-28.6329
Nav1	-32.381	Gtdc1	-78.7037	Ighmbp2	-38.1818
Nav2	-25.4674	Gtf2e2	-36.3532	Igll1	55.8824
Nbeal2	-29.1892	Gtf2i	-30.8392	Igsf10	-26.8657
Ncf1	36.59	Gtpbp1	-26.4151	Igsf23	25.6486
Ncf4	-26.3158	Gucy1a1	-43.9078	Igsf9	-27.6129
Nckap5	-32.5085	Guk1	29.8048	Igtp	48.9683
Ndc80	27.0247	Gypc	56.5102	Ikbip	-26.0876
Ndrg1	30.4109	Gzmf	27.4389	Il12a	-25.0424
Ndrg4	27.6896	H2-Q4	-28.7233	Il15ra	-38.3508
Ndufs2	-59.1478	H2-Q6	-26.9535	Il17re	25.3456
Necab1	39.1892	H2-Q8	-26.9535	Il20ra	-34.0909
Necab3	-27.6316	H2afj	-31.0105	Il22ra1	34.2105
Nek8	-30.6452	H2afx	-27.619	Impact	-29.0018
Nelfb	25.3731	Hacd2	-43.2836	Impdh1	-60
Nelfcd	-42.5532	Hadha	-31.6479	Ina	-28.0533
Neurl1a	26.8571	Hadhb	71.6216	Inafm1	-52.4366
Nf2	33.3333	Hand2os1	-44.1113	Ing4	-34.6512
Nfe2l1	29.0323	Hapln2	45.8648	Inha	52.0567
Nfic	27.027	Hapln3	-45.9548	Inpp5a	-55.6452
Nid1	-30.6661	Hapln4	-25.8179	Inpp5b	-28.5714
Nin	-40.2985	Hars2	-28.9742	Inppl1	-28.1553
Nisch	-41.3793	Hcn2	56.1404	Insc	26.2942
Nkrf	-33.5714	Hdac7	-56.6109	Ints1	-27.1988
Nktr	-43.8492	Hdc	-26.5615	Ipo4	-41.0714
Nkx2-1	-34.7116	Hdgfl2	-49.1369	Iqsec1	36.3107
Nlrc3	-40.2299	Helz	-41.048	Irak2	-37.9621
Nlrp5-ps	-72.973	Hepacam	-28.2356	Irf4	-29.0088
Nmnat2	-44.3402	Hhipl2	-45.5882	Irf8	30.2747
Nmu	-39.2857	Hid1	-28.415	Irf9	62.3188
Nnmt	52.4607	Hist1h2ah	-35.7143	Irgc1	-46.875
Nol4	53.8414	Hjurp	-39.596	Irgm2	48.9683
Nosip	28.6408	Hk1	-28.8152	Isyna1	-35.1647
Nox1	-36.7179	Hlcs	-43.1609	Itgb5	-43.6275
Npb	-29.5238	Hmgcl	-39.1892	Itpk1	-31.059
Npc1l1	-46.3415	Hmgn3	-48.4221	Itpr1	-56.5789
Npff	-29.583	Hnf4a	-28.1633	Itsn1	-38.7755
Npr1	-38	Hnrnpl	-30.7818	Jag2	-25.0813
Nprl3	30.2273	Hoga1	-27.8253	Jdp2	-41.5969
Nqo2	-32.1429	Hook3	-49.5808	Kank1	-34.1176
Nr2e3	-63.2184	Hoxb13	-27.466	Kat14	-38.4615
Nr2f6	-25.4995	Hoxb5os	-29.9517	Katnb1	43.6364
Nr5a1	43.8776	Hoxc11	-41.1095	Kbtbd4	-26.1905
Nradd	-28.1481	Hoxd3	86.8852	Kcnd1	27.4083
Nrxn2	-61.4754	Hoxd4	86.8852	Kcne1	34.4192
Nsdhl	-96.4912	Hpgd	-51.875	Kcng1	-25.5752
Nsun2	39.5833	Hps4	-43.8526	Kcnh1	-33.0465
Nt5c2	-42.0588	Hr	-26.8466	Kcnh3	-60.3774
Nt5dc2	-28.8172	Hrc	-34.6535	Kcnh6	55.7377
Ntf3	31.3242	Hrh3	-36.3258	Kcnk3	49.3506
Nthl1	-30.1089	Hs1bp3	-32	Kcnk7	-41.2326
Ntmt1	-41.0256	Hs6st2	54.6512	Kcnmb2	-43.3151
Ntsr1	-26.2295	Hsd17b10	30.4221	Kcnmb3	-36.6418
Nudt1	32.7641	Hsd17b6	-32.7973	Kcnmb4os2	-41.6667
Nup37	42.8194	Hspa12b	-29.5645	Kcnq2	-27.6404
Nupr1l	-32.1295	Huwe1	-30.3129	Kcp	-31.0466
Oas2	-46.5915	Iars	27.4687	Kctd1	-31.7757
Oat	-42.4242	Id3	-70.9677	Kctd10	-33.1522
Oaz2	31.3174	Iffo1	-40.2107	Kctd19	36.3636
Obscn	46.8396	Ifitm7	-48.4848	Kctd3	-34.0541
Obsl1	34.8718	Ift122	-45.9457	Kdm2b	-38.0567
Ocrl	-30.8275	Ift27	-28.7598	Kdm4a	-77.193
Ogfod1	-56.9106	Igf2	-36.3044	Kdm5c	-37.4209
Ogt	-37.8195	Igf2bp1	31.1475	Khdrbs3	-25.1296
Olfr368	25.3062	Igfn1	51.3286	Khsrp	29
Olfr455	-64.0625	Ighmbp2	-31.0882	Kif14	-29.3522
Olfr633	-38.4615	Iglon5	-25.5025	Kif3b	-46.2264
Onecut2	34.9854	Igsf8	-31.6893	Kifc3	62.5
Ophn1	-29.8246	Igsf9	-39.5857	Kiss1r	-35.4323
Oplah	28.3019	Igtp	-41.5094	Kit	-97.6744
Otx1	-25.3483	Ikbkb	36.1905	Klc2	-48.7246
Oxt	-25.8863	Ikbke	-28.5735	Klf14	-36.3072
P2ry12	26.5752	Ikbkg	26.3913	Klf15	-64.0221
P2ry6	-39.485	Il10	-25.1281	Klf17	-27.3727
P3h4	-32.649	Il15ra	-31.7877	Klf3	-36.2319
Pabpc4	34.5344	Il17rc	-29.5231	Klhdc4	-36.7948
Pacsin3	-26.6884	Il22ra1	28.0019	Klhdc7b	-59.5238
Pak3	76.7669	Il31ra	-52.0548	Klhdc8b	-27.014
Pamr1	40.5207	Il34	31.9143	Klhl22	-26.1124
Pank4	-30.1587	Impa1	-43.4561	Klhl4	55.2632
Paqr5	-35.2459	Impact	-37.1795	Klk6	-58.2154
Park7	-57.8947	Impdh1	-27.7108	Kmt2a	-70.2703
Pax3	41.9492	Inpp5d	-27.8574	Krt72	45
Pax6	-33.5969	Inpp5j	-40.7304	Krt79	-36.6428
Pax6os1	-33.5969	Insc	44.4975	Krt83	-26.6013
Pax7	29.0323	Insl5	-29.2453	Krt90	54.3866
Pax9	-38.2538	Insl6	-29.4737	Krtdap	72.9167
Pcbp2	-27.2727	Ints8	-63.286	Ksr1	52.1739
Pcdhgb8	-30.7138	Ipo11	26.4706	L3mbtl1	-28.1818
Pcolce	60.5634	Iqcf4	35	Lage3	29.3191
Pcsk1n	-25.5761	Irak2	-61.733	Larp6	-29.1915
Pcyt1a	-69.3874	Irf8	-28.3847	Lasp1	36.3636
Pcyt1b	40.4762	Irgc1	-45.6221	Lats2	-52.2727
Pde1c	-61.5364	Irgm2	-41.5094	Lbp	27.5862
Pde2a	25.3333	Irs4	-31.1462	Lcat	-38.6105
Pde4a	-33.4923	Isl1	-29.6404	Lcn12	-27.9603
Pde6b	55.7377	Isl2	-45.7275	Lect2	-26.2009
Pdlim2	46.176	Isoc2b	-27.2058	Lefty1	25.7576
Pecam1	-34.9206	Itga2	-25.4532	Lepr	26.6831
Peg10	-27.8954	Itga9	-31.5631	Lgi4	-27.6596
Perp	-29.4746	Itgam	-27.8926	Lhfpl2	-38.4549
Pex1	-29.6405	Itgb3	-34.8806	Lhfpl5	81.0811
Pf4	-44.7368	Itgb5	-26.4665	Lhx2	44.4529
Pfdn4	-25.1515	Ivd	-65.0685	Lhx6	-34.4278
Pgbd1	-29.5783	Iws1	-30.2061	Lima1	-43.4552
Pgpep1l	-35.1792	Izumo1r	-28.5714	Lime1	-37.5
Phactr1	26.9969	Jag2	-33.7313	Lipo1	-35.0444
Phf19	-33.7496	Jaml	-27.9488	Lmo3	-41.5842
Phf21a	-26.6667	Jhy	-25.6662	Lmo4	-38.443
Phlpp1	-33.9061	Jph2	39.4737	Lmo7	-26.3668
Phrf1	-48.6486	Kalrn	33.2838	Lmod3	-30.4181
Phyh	29.4118	Kat8	38.0154	Lncenc1	-30.2752
Phyhip	-31.0011	Katna1	-27.3061	Lonrf2	27.4094
Pi4k2a	-35.809	Kazn	-37.9942	Loxl1	-30.1481
Pid1	-26.8817	Kcna4	59.4771	Lpar3	-34.9515
Piezo1	38.7755	Kcna7	-30.4348	Lpin2	-29.2294
Pir	-41.0441	Kcnab1	34.4	Lrp1	-31.1594
Pitpnm2	-58.0645	Kcnab2	-28.4238	Lrp4	-29.2308
Pkd2	-37.2717	Kcnd1	60.4534	Lrp5	-28.2759
Pkmyt1	32.2648	Kcnh2	-27.3791	Lrrc74a	-29.3478
Pla1a	32.7941	Kcnj13	-39.7458	Lrrc9	-33.1203
Pla2g2e	-57.1429	Kcnj15	-33.0313	Lrrfip2	-30.3667
Pla2g2f	75.7143	Kcnk7	-44.7619	Lrriq1	-29.2308
Plcb2	-46.6667	Kcnn2	-33.3333	Lrriq4	-28.125
Plch2	-31.0825	Kcnq1	25.992	Lrrk1	-28.74
Plekha7	39.5021	Kcnq3	52.4493	Lsm14b	-40.9668
Plekhg3	-38.5773	Kcns1	-29.703	Lsmem1	-39.7022
Plekhg4	-30.7523	Kcnt1	-26.1995	Ly6d	-80.5556
Plekhm3	28.3746	Kctd10	-39.5634	Ly6k	-25.845
Plvap	-40.0736	Kdm1a	-68.2927	Lyl1	-34.2038
Plxna4os1	-31.5073	Kdm2b	-45.0172	Lypd4	-44.7059
Pmepa1	35.8288	Kdm3a	-30.2521	Lypd8	-70.8333
Pnliprp1	43.1818	Kdm4a	-30.6234	Lyrm9	37.8875
Pnpla1	28.1271	Kidins220	-26.7837	Mab21l4	-67.2092
Pnpla6	34.7826	Kif14	-27.551	Macf1	-28.8087
Poc1a	-31.4815	Kif18a	-33.3333	Mad1l1	-28.5714
Pofut2	-28.4946	Kif1a	-50	Mamstr	33.167
Pold2	50	Kif1b	-59.4595	Man1a	-66.6667
Pomp	41.129	Kif3b	-26.9231	Manba	-29.5766
Por	-31.463	Kif6	42.5532	Map2	-59.4937
Porcn	25.1445	Kiss1r	-27.8418	Map7	-28.558
Ppfibp2	43.5385	Klf15	-38.0952	Mapk14	60.8696
Ppm1l	52.9078	Klf3	-42.6471	Mapk15	39.6021
Ppp1r15b	38.1579	Klhdc4	-32.0208	Mapk3	-34.5344
Ppp1r16b	26.6412	Klhdc8b	-33.4387	Mapk8ip3	-39.2764
Ppp1r36	-36.8275	Klhl12	-25.5914	Mapkapk5	-32.703
Ppp1r3c	-26.7247	Klhl13	60.8196	Matk	32.2722
Pprc1	-48.1041	Klhl22	-31.7048	Mc5r	39.7773
Pqbp1	41.0819	Klhl3	-25.4212	Mcf2l	-44.0789
Praf2	-62.4183	Klhl4	27.1512	Mcrip1	-25.2374
Prdm13	25.9368	Klhl42	-36.2307	Mcts2	25.3644
Prdm14	-37.8742	Klk11	-40.7767	Mdfi	28
Prickle2	32.7273	Klrg1	-30.2564	Mdm2	-49.902
Prkar1b	28.8621	Kpna6	-27.6744	Me3	-46.7742
Prkcz	48.8889	Kpna7	30.3082	Mea1	-26.215
Prkn	-26.5653	Krba1	-57.4074	Mecp2	44.695
Prob1	31.3682	Krt5	-27.2282	Med23	49.1858
Prok1	77.3518	Krt75	-33.2445	Med27	-34.7232
Prokr1	48.1113	Krt80	-38.6497	Med6	-31.4815
Prph2	25.6846	Krt83	-30.8689	Med8	-33.0508
Prr15	-32.8005	Krt90	-26.5152	Meg3	-36
Prr7	-41.4206	Krtap10-4	-29.3683	Megf11	-35.1351
Prrc2b	-37.3872	Krtap11-1	53.3227	Megf6	-34.2366
Prrg3	29.4108	L3mbtl2	-35.2189	Meis1	-30.8898
Prss35	28.9185	Lamc3	-26.8038	Mep1b	-28.0303
Prss50	44	Lap3	-40.7186	Mepce	-27.8481
Prune2	-26.1006	Las1l	39.7496	Mest	-26.4597
Psmb6	-34.0909	Lats2	-40.3846	Mettl21a	-65.7385
Psmd10	-27.5761	Lcat	-33.5916	Mettl22	-28.6087
Psors1c2	41.1147	Lcn12	-47.5694	Mfge8	-26.2631
Psph	-37.7601	Lcn2	-46.2797	Mfng	35.8889
Ptch2	25.3577	Ldha	-30.2879	Mgarp	30.4688
Ptchd3	-37.8739	Ldhd	-46.9575	Mgp	-39.4112
Ptger2	-39.4737	Lect2	-57.8125	Mical1	-26.0007
Ptger4	-32.6045	Lefty1	-49.6575	Mical3	-84.6417
Ptgfr	-27.1434	Leprotl1	26.6568	Micu1	-64.2248
Ptov1	30.9091	Lhfpl4	-27.8433	Mid2	-28.6752
Ptp4a2	-29.4547	Lig3	-37.0968	Mindy1	-31.7073
Ptpn21	37.5	Lingo2	-65.1163	Mir139	30.1205
Ptpn22	-38.8509	Llgl1	-37.6068	Mir184	-30.1426
Ptpn5	-53.1753	Lman1	-30.4897	Mir185	-27.0588
Ptprf	38.6667	Lmf2	-34.5092	Mir1901	-25.2577
Ptprn	-35.6828	Lmo2	28.6079	Mir1936	-30.6612
Ptprs	29.3184	Lncbate3	-37.4647	Mir200c	29.0174
Pwwp3b	-33.8046	LOC105245869	27.1936	Mir28c	-33.2587
Pxn	-32.8841	Lrguk	-31.453	Mir3060	-26.2295
Pycr2	-25.4545	Lrrc10b	-36.1275	Mir3065	-39.6226
Pyy	30.8688	Lrrc57	49.4382	Mir3080	-25.22
Qrich2	27.027	Lrrc73	25.7582	Mir3100	28.2627
R3hdm4	-25.3968	Lrrtm2	-51.1192	Mir3102	-31.9624
Rab26	25.6733	Lrsam1	-31.5952	Mir338	-39.6226
Rab44	-31.1765	Lrtm1	-37.148	Mir3473e	-54.8387
Rabep2	33.3333	Lst1	43.6905	Mir365-1	-38.972
Ralgds	-28.7288	Ltb	32.4484	Mir381	-58.2945
Ranbp9	-35.9908	Ltbp2	-52.7835	Mir468	-32.1429
Rangrf	-27.0251	Ltf	44.4444	Mir5108	-46.404
Rap1gap	39.364	Lvrn	-30.8508	Mir546	-32.364
Rara	-30	Lxn	28.6298	Mir5621	70.2128
Rarres2	-33.8386	Ly9	28.5518	Mir5709	33.2418
Rasa4	-41.0256	Lypd1	-26.8232	Mir6371	-37.7134
Rasal1	-53.2593	Lypla2	-29.9242	Mir652	68.2927
Rasl2-9	26.1823	Lyrm9	68.4211	Mir6537	30.9915
Rassf2	-52.5069	Lyst	-54.6456	Mir686	50
Rassf4	39.2857	Lzts3	-30.5689	Mir6909	-59.1811
Rbakdn	-38.7217	M1ap	-28.2694	Mir6913	-25.5991
Rbm17	-43.75	Mab21l1	-25.1047	Mir6927	-25.4237
Rbm19	-29.7283	Maco1	-26.9734	Mir697	-31.8254
Rbm3os	34.109	Mafk	59.1549	Mir7004	-29.1001
Rchy1	25.9259	Mag	-29.8484	Mir7008	-29.7735
Recql	40.7185	Magee1	-37.9351	Mir7043	-50.2688
Rell2	-28.0107	Magi2	-39.6059	Mir7115	-25.5197
Rem1	30.5435	Majin	-26.2948	Mir7116	-29.3907
Resp18	43.5308	Mall	26.9496	Mir7226	-25.2381
Rfx6	-39.2429	Man2c1	-29.9674	Mir7232	-32.1429
Rgs4	-68.4932	Manba	-95.8904	Mir7235	-34.3205
Rhbdd2	-41.7959	Maoa	-46.4225	Mir7662	43.7143
Rhbdl1	-28.1559	Map1s	-58.6509	Mir99ahg	-28.9087
Rhd	33.3333	Map2k7	26.3566	Mirlet7b	-25.4545
Rho	80.2469	Map3k13	-41.6371	Mirlet7c-2	-25.4545
Rhoh	27.3522	Map3k6	-42.775	Mks1	32.0373
Rhox3h	-41.6628	Map4k2	-38.0952	Mllt11	-30.0864
Rimklb	28.5324	Map9	32.1459	Mmel1	43.1238
Rin2	-94.7368	Mapk11	-35.225	Morn3	-29.2473
Rmdn2	30.5085	Mapk15	-29.529	Mpp2	-25.5814
Rnase10	-53.2071	Mapk6	-28.9032	Mpped1	-25.2325
Rnf215	63.545	Mark2	-38.4915	Mroh5	-70.7937
Rnf8	-60.2811	Mars	-57.8788	Mrpl23	-47.0588
Rnls	30.7203	Mbp	-30.3571	Mrpl24	-41.0714
Robo1	-46.9274	Mcf2l	-27.451	Mrpl42	47.8495
Rpl10	32.3529	Mcrs1	-28.6079	Mrps5	-25.9171
Rpl19	-41.9895	Mcts2	-26.8527	Mrvi1	28.4314
Rpl21	43.9625	Mdga1	-49.1111	Ms4a4c	-50
Rpl35	31.6318	Mdn1	25.5634	Msmp	-36.1067
Rpl36a	30.454	Me3	-61.4754	Mtg2	-60.5806
Rps6ka1	-30.7352	Mea1	-32.4032	Mthfd1	-40.9091
Rps6ka6	-65.6026	Mecom	-26.7947	Mtmr1	-43.0532
Rrs1	26.9964	Mecp2	40.4979	Mtmr11	27.1605
Rsph1	-27.2727	Med17	-25.8675	Mtmr3	-27.9503
Rtel1	-51.2821	Med24	-28.9116	Mtss2	-68.3824
Rtl6	-27.6988	Med28	-30.6122	Mvb12b	-29.0598
Rtl8b	-74.8355	Mef2d	-40	Mxra8	-85.2941
Rtn2	38.415	Meg3	-39.3443	Mybl2	-53.6585
Rtp3	26.1514	Megf6	-25.7166	Myl1	-25.7576
Runx1t1	-27.1933	Mei1	-25.2802	Myl6	25.5319
Rusc1	-52.9912	Meis3	-25.8333	Mylip	-29.8611
Rxra	-71.0599	Mep1b	-33.0819	Mylk	-46.5645
Sall3	-35.3814	Methig1	-30.7018	Mylpf	39.2857
Satb2	-65.2116	Mettl7a2	-30.7018	Mymx	-100
Sbk2	29.5775	Mfap5	-33.1771	Myo18a	-29.9469
Sbno2	36.6667	Mfrp	-26.6563	Myo1b	-34.4244
Scaf11	-37.5	Mfsd5	-25.6032	Myrf	-38.75
Scamp2	35.1351	Mgat1	-25.3566	N4bp2l2	-33.1736
Scarb1	-35.2382	Mgat4a	-25.7679	NA	55.1557
Scg3	75	Mgrn1	-25.0815	Nadk2	-57.7381
Scn9a	-27.2727	Mical1	-42.4403	Nagk	26.0576
Scnn1a	28.4174	Mical3	-25.2901	Nanos2	-38.2875
Scpep1os	-53.125	Mid1	35.2201	Nap1l3	25.7143
Sec11c	28.2051	Milr1	94.8718	Nav2	-41.6212
Sec22c	-35.9223	Mir10b	86.8852	Ncapd2	-29.6296
Sec31b	28.6307	Mir125a	-25.6943	Ncaph	-26.9841
Sema3d	-45.8666	Mir138-2	-82.2222	Nckap5l	30.7692
Sema4d	42.9332	Mir145a	-46.1588	Nckipsd	-26.1538
Sema6c	-83.0882	Mir148a	-51.4235	Ncoa1	-26.6012
Sema6d	-50.5171	Mir149	-35.2459	Ndor1	-25.8291
Serhl	-48.8889	Mir182	-37.2048	Ndst3	-29.0625
Serpina1a	-44.6154	Mir184	-41.0513	Ndufa4l2	-38.0706
Serpina3g	-35.3909	Mir187	-26.7688	Ndufb5	-26.8116
Sestd1	51.7601	Mir1901	-30	Ndufs2	-42.3233
Sf3b6	-37.3464	Mir1905	-54.717	Ndufs3	-26.1905
Sgce	-27.8954	Mir190a	-57.8947	Ndufs7	-30.8688
Sgms1	-76.5957	Mir1961	-48.4524	Neb	-44.9761
Sh3bp2	28.8889	Mir196a-1	-66.0548	Necab1	-31.6532
Sh3gl3	31.6611	Mir208a	-27.1186	Nectin3	-26.685
Sh3tc1	-28.4849	Mir26a-1	-42.2865	Nedd4	-34.787
Shd	-32.0513	Mir290b	26.0881	Neil2	52.7256
She	36.3806	Mir291b	26.0881	Nek2	-35.4167
Shisa6	-30.6308	Mir292	26.0881	Nek5	-26.6323
Shisal2a	-40.0468	Mir292b	26.0881	Neurl4	-62.6597
Shkbp1	-29.4021	Mir293	26.0881	Nfatc4	-27.4692
Shroom2	35.9375	Mir294	26.0881	Nfic	40.8163
Sigirr	-27.2044	Mir295	26.0881	Nfkbid	-57.6923
Siglecf	27.0833	Mir3065	-28.3398	Nfs1	-27.8571
Slc15a4	26.6667	Mir3068	-70.6667	Nfx1	-49.1525
Slc17a7	-33.0023	Mir3100	-28.7484	Nhs	31.7794
Slc19a1	-33.0842	Mir3102	-35.8543	Nim1k	-34.5075
Slc22a2	-26.9446	Mir320	51.5957	Nipal3	-45.4622
Slc22a4	-70.2703	Mir324	-33.9122	Nkpd1	-26.178
Slc23a2	-40.2703	Mir338	-28.3398	Nkx1-2	-26.8892
Slc25a20	-44.6078	Mir3473e	-29.4118	Nkx2-1	-26.1379
Slc25a46	57.8491	Mir370	32.9514	Nkx2-2os	-34.7506
Slc25a53	-45.4545	Mir381	-36.478	Nkx2-3	-25.6481
Slc26a4	-35.6164	Mir546	-44.2245	Nkx6-2	-67.8571
Slc26a8	87.5	Mir5621	-52.2917	Nlrc3	-68.4685
Slc26a9	-48.8889	Mir6366	-28.5714	Nlrp2	25.3519
Slc27a1	-26.9026	Mir652	60.3975	Nlrp5-ps	-60.2457
Slc27a2	56.7901	Mir664	-47.2222	Nme6	-56.047
Slc2a5	-45.7143	Mir6909	-50.3571	Nme8	28.7719
Slc2a6	-53.9855	Mir6917	-32.4182	Nmnat2	-30.2441
Slc2a9	-33.5757	Mir692-2	-28.2249	Nnmt	45.0603
Slc30a10	30.7089	Mir6922	-34.7047	Nosip	-27.381
Slc30a3	36.0971	Mir6943	-51.1605	Npas2	-43.683
Slc35a2	-36.5378	Mir6945	-26.5007	Npdc1	-65.79
Slc35b3	49.7748	Mir6954	42.4444	Npr2	52.1739
Slc35d2	-49.3617	Mir697	-41.2372	Nprl3	36.2775
Slc37a1	-44.4023	Mir6973a	32.4484	Nr1h2	-36.1766
Slc39a13	-49.1803	Mir6985	-34.2857	Nr1h5	-54.8507
Slc4a3	-36.1111	Mir6989	-38.0952	Nr1i3	47.7845
Slc4a5	34.6535	Mir6998	-31.3725	Nr2c2	31.4949
Slc5a2	-25.0439	Mir702	-26.7106	Nr2e3	-30.6818
Slc7a2	25.2747	Mir7036	-34.2488	Nrcam	-77.0492
Slc7a7	-29.2683	Mir7041	-34.4633	Nrk	-37.4269
Slc9a4	28.861	Mir7043	-28.1028	Nrxn1	-42.5885
Slc9a6	-30.8707	Mir7048	-61.3333	Nrxn2	-32.3587
Slfn10-ps	-28.699	Mir7065	26.8817	Nrxn3	-62.9607
Slfn2	62.5	Mir7080	-27.8846	Nsdhl	-100
Slitrk1	-26.9504	Mir7118	-32.6667	Nsun4	-49.0566
Slitrk3	-28.5338	Mir7215	-26.3129	Ntf3	29.3314
Sltm	30.429	Mir7218	30.1449	Ntmt1	-81.3559
Smad3	-56.25	Mir762	-26.8401	Nudt22	-44.1939
Smarce1	-28.9022	Mir7667	-28.169	Nup93	-44.2899
Smpx	51.4286	Mir802	-36.6667	Nupr1l	-25.0046
Smtnl2	41.1258	Mir8117	-42.4965	Obp2b	-26.1905
Smyd1	-36.746	Mir99b	-25.6943	Obsl1	52.0567
Sncaip	-74.0741	Mirlet7e	-25.6943	Ogt	45.5052
Sncg	-29.2992	Mirt1	29.6296	Olfr506	26.3158
Snhg11	-37.0108	Mirt2	-29.1928	Olfr633	-76.3889
Snora70	32.3529	Mllt11	-43.2756	Oplah	-26.0298
Sntg2	68.0556	Mmp9	-52.71	Osbp2	-70.9744
Sorbs1	-29.902	Mms19	-31.5789	Osbpl3	-26.061
Sorbs3	-29.7159	Mnd1-ps	37.5	Otud5	-27.9279
Sox17	-34.6437	Mobp	-54.8854	Ovgp1	-59.4291
Sp9	41.2121	Mpped1	-39.0589	Oxct1	-35.7969
Spag6	28.2079	Mpst	-29.1063	P2ry6	-32.1782
Spata13	-40.7102	Mpzl1	-52.7778	P4htm	-29.2453
Spata21	-28.193	Mras	-34.9282	Pabpc4	27.1875
Spata31d1a	25.5942	Mrc2	-48.2682	Pacsin3	-32.3599
Speer6-ps1	32.4498	Mrm3	-40.3509	Padi2	-42.6667
Spef1	25.2372	Mroh1	-39.1304	Pak3	-31.284
Spns2	-37.0704	Mroh5	-39.5489	Palb2	-56
Srbd1	-39.4366	Mrpl2	27.0635	Pald1	-41.2606
Srgn	28.0177	Mrpl24	-40.625	Pamr1	29.4127
Srpx	-29.1365	Mrpl50	-30.0399	Pank4	-36.33
Srrm4	-29.1497	Mrps18a	-54.1267	Pantr1	31.9889
Sspo	-28.655	Msantd1	-32.0675	Pappa2	-46.2937
St5	71.7174	Msmp	-27.892	Paqr5	35
Stab1	-37.2888	Mst1r	-29.7644	Paqr6	-29.5542
Stag2	49.2602	Mta1	-31.8182	Paqr9	78.2051
Stard3	38.6022	Mtch1	-29.5859	Parp1	33.5404
Stat3	-32.9034	Mtch2	-44.2177	Parp9	-34.375
Stau1	61.194	Mthfd1	-54.7771	Parvg	32.5466
Stk11	62.7907	Mtmr11	32.331	Patz1	-29.7076
Stoml1	-25.0658	Mtmr14	-66.0377	Pax6	-53.6899
Stra6	-34.1601	Mtss1	-33.42	Pax6os1	-53.6899
Stx1a	34.9754	Mtss2	-25.1493	Pbx3	-33.6735
Stxbp3	-34.0909	Mttp	-38.8131	Pcbp4	-28.0738
Sulf1	63.354	Mup21	-28.5234	Pcca	25.6757
Sult5a1	33.623	Mvb12b	-31.7757	Pcdh1	-31.25
Sun5	-38.3178	Mvk	-44.4444	Pcdh19	29.8899
Sv2c	31.4011	Mxra8	-41.5869	Pcdh7	27.4968
Svop	-36.1803	Mybbp1a	-45.098	Pcdhac2	38.2759
Syde2	-26.9737	Mydgf	-25.7124	Pcdhga2	-46.9136
Syngap1	-31.2521	Myh10	-26.226	Pcdhgb1	-44.6922
Syngr1	42.8571	Myh8	-26.8293	Pcdhgb5	26.3262
Syp	39.3701	Myl10	67.9245	Pcdhgb7	-35.3662
Syt12	-47.619	Myl2	-36.9231	Pcgf2	40.625
Syt8	28.5714	Myl4	-58.945	Pck2	-31.25
Syt9	-39.8176	Mymx	-76.4706	Pcnx	75
Taf1	-44.9731	Myo16	36.3158	Pcnx3	65.1453
Tafa1	-44.7917	Myo18a	-25.7302	Pcp4l1	-52.1739
Tanc2	-45.4545	Myo1b	26.6892	Pcyt1b	33.5938
Taok3	-27.9461	Myo1c	-50.3461	Pcyt2	-38.3618
Tap1	-26.1033	Myo5c	-28.125	Pde10a	-39.5287
Tbc1d1	-28.8061	Myo6	-40.7223	Pde1c	30.5732
Tbc1d13	-35.1351	Myocos	-49.504	Pde4a	-26.7612
Tbcd	-76.8293	Mzf1	-34.5558	Pde6c	-67.5854
Tbx1	-70.3125	NA	-31.4831	Pdgfa	-25.0177
Tbx18	-36.4157	Naa10	-38.5417	Pdgfrb	37.5092
Tbx19	-33.3333	Nacad	-44.6154	Pdia3	-34.0004
Tbx3	32.7778	Nacc2	-51.6667	Pdzd3	-28.2823
Tcaf1	33.5597	Naprt	-33.9686	Pdzrn4	48.2759
Tcf12	-50.5447	Nat14	-25.2095	Peg13	-46.8821
Tcf25	-42	Nav2	-25.3444	Peg3	50.403
Tcp11	32.4074	Nbeal1	-40.1933	Pemt	-49.6212
Tdrd5	-33.0391	Nccrp1	-32.541	Pgf	55.2632
Tecpr1	32.1024	Nckap5l	-31.5691	Pgm2	-59.3312
Tecr	28.2609	Ndufs2	-60.813	Phactr1	57.749
Tef	40.625	Ndufs7	-25.9129	Phf19	-45.7207
Tenm1	-25.7721	Neb	-32.4508	Phka2	33.5574
Tenm4	-29.9162	Necab2	-71.4286	Phkg2	-27.5193
Tent5c	34.1964	Nectin2	42.5532	Phldb3	-33.6896
Tep1	36.7521	Nedd4	-25.3886	Phospho1	-30.3571
Tepp	-29.0076	Nek6	32.1429	Phrf1	-25.5814
Tesc	-27.2966	Nexn	-34.4605	Phykpl	-28.0755
Tet1	-25.2704	Nf2	31.8403	Pias3	-27.2989
Tex15	-34.215	Nfasc	-27.2897	Pibf1	36.9565
Tfeb	-40.9091	Ngf	28.7546	Piezo1	33.2758
Tfr2	-64.2857	Nim1k	-26.8311	Piezo2	43.2218
Theg	29.4656	Nin	-78.3133	Pisd	-54.8671
Thsd7a	-27.4794	Ninl	-57.1429	Pitpnm2	-25.1531
Tia1	-25.3751	Nisch	-32.9773	Pitx2	33.802
Timeless	-37.037	Nkain4	-26.0389	Pla2g2f	33.3333
Timm17b	41.0819	Nktr	-44.2005	Pla2g4e	-30.117
Timp3	52.7778	Nkx2-1	-26.7722	Pla2g6	-25.3521
Tjap1	-31.0345	Nkx2-2	-25.3172	Plaat1	72.1429
Tk1	27.4035	Nkx2-3	-36.5586	Plac1	-32.5073
Tle3	-33.7253	Nkx6-2	-36.4865	Platr30	-66.3866
Tln1	-51.1628	Nlrc3	-28.7356	Plcg1	-32.9924
Tln2	47.2222	Nlrp4c	-39.0164	Plch2	-41.0063
Tm6sf1	-32.9078	Nlrp5-ps	-39.9792	Pld2	-35.7226
Tm6sf2	-48.4848	Nmu	-34.1667	Plec	-28.5326
Tmc5	-25.1238	Nol4	28.4558	Plekha6	-31.3636
Tmcc2	-31.159	Nos1ap	-25.8784	Plekha7	-25.5531
Tmem100	33.3333	Nox1	-81.8182	Plekhd1	25.2322
Tmem101	35.68	Npas2	-61.7486	Plekhd1os	25.2322
Tmem108	33.3333	Npc1	-44.0367	Plekhg3	-62.1622
Tmem141	31.25	Npc1l1	-74.7423	Plekhm3	-54.0541
Tmem163	-25.9576	Npepl1	-37.393	Plpbp	-27.8687
Tmem171	-31.5154	Npm2	-25.8929	Plxna4os1	-27.9613
Tmem184b	-28.147	Npr1	-40.4762	Plxnc1	-98.3051
Tmem200c	-52.3364	Nr1d2	-26.2827	Plxnd1	-35.0254
Tmem205	27.1845	Nr1h3	-40.8163	Pmm1	-33.871
Tmem219	28.5156	Nr1h5	-46.7925	Pnma2	-25.6855
Tmem35a	-31.8702	Nr2e3	-68.0672	Pnoc	-38.519
Tmem82	-38.0652	Nr4a1	26.0301	Pnp	-34.3137
Tmem89	44.6998	Nradd	-26.4353	Podn	-26.9843
Tmigd1	-28.5912	Nrk	-46.833	Pofut2	26.0361
Tmprss13	-29.853	Nrn1	26.8916	Poglut3	-31.0078
Tmprss6	-26.4228	Nrxn1	-55.2381	Polm	-36.3022
Tnfaip2	-56.1538	Nsdhl	-100	Polr3g	-33.3666
Tnfrsf11b	27.5714	Nsmaf	-30.4184	Pomgnt1	-42.5373
Tnfsf8	-32.0988	Nsun2	26.9793	Pomp	-42.6945
Tnnc1	-36.3636	Nsun4	-35.752	Pomt1	-60.182
Tnni3	-32.7869	Nt5dc2	-26.868	Pon2	-37.884
Tns1	36.4286	Ntan1	25.5319	Pop5	-56.9853
Tomm22	34.7899	Ntf3	-25.1077	Por	-41.1747
Tox2	-28.9628	Ntn5	-29.2063	Pou3f3	-29.3344
Tppp3	25.314	Nudt1	-54.7137	Pou3f4	46.3509
Tprn	31.0237	Numa1	-28.692	Pou5f1	-30.4673
Traf3	34.1176	Nup155	-26.2781	Pou5f2	-27.9373
Trappc11	-25.2747	Nupr1l	-35.4279	Pou6f1	-31.5099
Trim27	-42.1781	Nxpe4	40.1042	Ppard	41.8934
Trim29	44.7059	Oaf	-48.1481	Ppip5k2	-48.7179
Trim47	-42.8571	Oas2	-25.5806	Ppl	35.5419
Trim65	-32.6043	Obscn	-30.8596	Ppp1cc	-100
Trim66	28.4091	Obsl1	29.8051	Ppp1r13b	-49.9277
Trio	-38.0422	Ogfod1	-31.7647	Ppp1r15b	33.6264
Triobp	-33.1541	Ogg1	-47.4359	Ppp1r1b	37.3741
Trmt2a	29.2029	Ogt	38.8969	Ppp1r1c	-28.169
Trmt61b	-32.0171	Ola1	-26.0959	Ppp1r2	-25.5087
Trpm2	-27.5862	Olfr1009	-35.9375	Ppp2r2b	-27.1855
Trpv3	37.6594	Olfr165	-47.8261	Ppp2r3a	-26.506
Trpv4	-46.5116	Olfr368	36.1261	Ppp4c	-44.0476
Tsc2	-30.1089	Olfr633	-46.6213	Prdm14	-33.5074
Tsc22d3	26.5625	Olfr678	-31.9272	Prdm8	-26.3158
Tsc22d4	-45.6311	Ophn1	-63.0872	Prdm9	-36.1274
Tsen2	-43.9024	Orai3	-25.3521	Prickle1	-58.4416
Tsfm	29.5053	Orc6	-32.8947	Prickle4	-42.0455
Tspan15	46.9161	Osbpl10	-25.4221	Prkcg	-58.3333
Tspan17	33.3333	Osbpl3	-32.4681	Prkci	-29.7735
Tspan33	-40.3551	Otogl	-31.9484	Prkg1	26.3971
Tspoap1	-35.1254	Otop2	-26.6773	Prkg2	-28.0255
Tstd1	-31.7308	Otud5	-45.9459	Prlh	-41.2698
Ttn	-25.7468	Otx2	-25.4746	Prnd	-27.7778
Ttpal	30.2674	Ovgp1	-38.6117	Prok2	-26.1998
Ttyh1	-25.3968	Ovol2	-38.6099	Prpf40b	-35.1852
Tulp1	27.9536	Oxct2b	-47.84	Prr14	-40.8157
Twist1	-25.6076	P2rx7	-42.4014	Prr29	-35.3333
U90926	42.8972	P2ry14	-58.0645	Prr7	-37.9727
Uba7	-52.0335	P4htm	-39.2857	Prrc2a	-34.5679
Ubash3b	27.2727	Pabpc1	-26.1538	Prss16	-28.3448
Ube2o	25.005	Pabpc1l	-33.3264	Prss22	-62.2333
Ubl7	-27.2842	Pacsin3	-32.7953	Prss36	-37.9936
Unc79	-36.5874	Pak7	-50.407	Prss50	86.5385
Ush1c	-35.0926	Pald1	-29.9703	Prss8	-39.6604
Usp10	-26.6888	Palld	-35.4094	Prune2	-27.5783
Usp5	29.2308	Pam	55.1282	Psd3	73.4266
Utrn	-43.578	Pank4	-44.2308	Psd4	-37.0191
Uxt	-29.9079	Paqr5	39.8693	Psenen	-28.6329
Vamp2	30.1587	Paqr6	-41.2121	Psmd3	-28
Vav1	-73.3333	Park7	-29.8396	Psmd9	31.9672
Vax2os	-53.5372	Parp10	-31.9929	Psors1c2	25.3874
Vcan	-43.2285	Parvg	47.5811	Ptch2	-82.7586
Vmn1r82	66.9291	Pax6	-46.8468	Ptger2	-27.709
Vmo1	25.7285	Pcbp3	-28.9071	Ptges	43.0405
Vps11	50.2131	Pcbp4	-48.0672	Ptgr2	-26.6667
Vps13d	-41.6667	Pcdh11x	28.3333	Ptk6	32.1839
Vps36	-33.6634	Pcdh17	-70.1493	Ptov1	-36.7538
Vsig8	-27.5818	Pcdha8	-36.3056	Ptp4a2	-25.242
Vwa3a	-25.2982	Pcdhga6	27.3221	Ptpn21	75.5319
Wbscr25	-38.8889	Pcdhgb8	-67.3469	Ptprf	-25.2381
Wdr13	-27.1763	Pcid2	-29.8681	Ptprq	-33.223
Wdr24	-25.7862	Pcnx2	-39.5923	Ptprr	-54.3478
Wdr33	-26.8595	Pcnx3	30.3203	Ptprs	43.1052
Wdr44	-30.8642	Pcp4l1	-38.9128	Ptprt	-38.6856
Wdr61	44.086	Pcsk6	-33.3333	Ptpru	-55.9649
Wdr78	-25.5397	Pcyt1a	-26.1328	Pus7	-29.3475
Wdyhv1	30.6122	Pcyt1b	64.4444	Pus7l	73.1707
Wfdc1	-38.6364	Pcyt2	-45.4545	Pvr	63.853
Wipf2	35.2941	Pdcd2l	-28.144	Pygb	-25.1462
Wnt10a	-100	Pde1c	-32.1355	Pygm	-29.504
Wnt5b	-43.2692	Pde4a	-39.2905	Pygo1	39.5796
Wrn	28.6337	Pde4b	-28.5629	R3hdm1	-28.2609
Wt1	-25.8761	Pde4c	-26.8486	R3hdm2	-51.3514
Wt1os	-25.8761	Pde7b	-31.3725	Rab39b	-43.8973
Xirp1	70.5426	Pdlim3	-62.963	Rab44	-25.6027
Xlr3a	27.5108	Pdrg1	-34.5725	Rabgef1	-43.3418
Xlr3b	28.5714	Pdzd2	-31.9767	Rabl6	-32.0476
Yy1	39.4821	Pecam1	94.8718	Rad18	-51.8987
Zbtb17	-42.3077	Peg10	-36.0204	Rad51ap2	-71.7143
Zbtb8a	25.4968	Pepd	-30.4348	Rad54b	-30.4878
Zcchc18	-45.4545	Pex1	-63.0928	Raf1	-33.6283
Zdhhc1	31.5126	Pex5l	-27.7471	Ralbp1	-26.2481
Zdhhc23	-25.4325	Pf4	-34.8705	Rangap1	-26.1398
Zdhhc9	30.5556	Pfdn4	-46.6315	Rap1gap	-38.0846
Zeb2	-39.9254	Pfn2	-26.7691	Rapgef1	25.2525
Zeb2os	-39.9254	Pgk1	-30.5972	Rapgef3	-27.0494
Zfand3	-50	Phactr1	-34.0206	Rasa2	-64.9351
Zfand4	-35.3489	Phactr2	35.8974	Rasa4	-55.5556
Zfp454	29.65	Phf19	-31.7881	Rasal1	-36.8519
Zfp488	-42.8183	Phf24	-42.0155	Rasgef1a	43.75
Zfp7	-63.8889	Phgr1	31.1594	Rassf3	29.2453
Zfp784	-36.0734	Phldb1	-36.3515	Rassf4	-29.3172
Zfp831	27.5531	Phrf1	-45.9016	Rax	-41.2879
Zic4	-36.5679	Phykpl	-41.1067	Rb1cc1	-31.6547
Zim2	-26	Pi4k2a	-31.4755	Rbakdn	-34.8485
Zkscan17	26.5306	Pianp	-26.2152	Rbbp7	-25.7029
Zkscan2	-28.3016	Pibf1	42.623	Rbck1	-33.5074
Zmynd8	30.4542	Pid1	-50	Rbm17	-52.2388
Zscan25	26.3768	Piezo2	28.0992	Rbm20	-40.3361
Zswim1	47.0588	Pik3r2	27.3585	Rbm25	-26.459
		Pinx1	-27.9065	Rbmx	-53.3816
		Pisd-ps1	39.3554	Rcan1	-25.9948
		Pitpnm3	-25.3641	Rcc1	-27.7593
		Pla2g12b	-31.6883	Rcn3	46.7978
		Pla2g6	-27.5362	Rdh1	41.4676
		Plagl1	31.5853	Rdh9	41.4676
		Platr30	-31.3253	Recql	-28.8727
		Plbd1	-25.0018	Rfc2	-28.9474
		Plcb2	-56.6116	Rftn2	-46.8046
		Plcb4	-26.8534	Rgn	-27.4872
		Plcd3	-36.8511	Rgs12	-38.4146
		Plch2	-28.9863	Rgs3	-45.283
		Plec	-31.9929	Rgs4	-53.8342
		Plekha1	-40.146	Rgs6	-36.1111
		Plekha6	-40.25	Rgs8	30.4981
		Plekha7	-29.2683	Rhbdf1	-33.9623
		Plekha8	-40.3509	Rhcg	29.6413
		Plekhg3	-42.4603	Rho	-36.9249
		Plekhm2	-25.0247	Rhox2g	-33.7082
		Plgrkt	-26.6284	Rhox2h	-38.2353
		Plin1	53.9518	Ric8a	-39.2405
		Plod3	-26.7106	Rilpl1	-28.7879
		Plxna4os1	-31.5005	Rinl	30.5427
		Plxnb2	-38.4615	Rlbp1	-38.1579
		Plxnb3	-26.1482	Rln1	39.0011
		Plxnd1	-36.5762	Rmdn2	-27.4915
		Pms1	28.1173	Rmst	77.2006
		Pnkd	-42.3077	Rnase10	-34.3889
		Pnldc1	-31.848	Rnf20	36.9565
		Pnp	-43.7908	Rnf8	-45.5844
		Pnpla2	-36.9231	Rnpepl1	-38.4364
		Pnpla6	-36.8525	Ropn1	-75
		Podn	-37.1324	Rpl39	43.118
		Podxl2	32.8571	Rpl41	-35.1981
		Pole4	72.7273	Rps6ka1	-45.0478
		Polr1e	-46.25	Rps6ka2	-35.5546
		Polr2c	-57.5758	Rps6ka3	27.9449
		Polr3d	51.5957	Rps6kc1	-42.2598
		Polr3g	-56.0628	Rrs1	30.5273
		Polr3gl	-28.5406	Rsph1	-33.3333
		Pomp	-27.4239	Rsph4a	-38.806
		Pomt1	-33.9455	Rtkn	-54.4872
		Pon2	-29.0821	Rtkn2	-53.3907
		Por	-49.1883	Rtl8b	-50.148
		Porcn	31.4915	Rtn1	-26.9077
		Pou5f1	-40.7714	Rusc2	-43.3333
		Pou5f1-rs5	-27.9953	Rxra	-54.221
		Ppa2	-29.2969	S100a4	-50
		Ppara	-28.3871	S100pbp	-56.8182
		Ppard	31.5726	S1pr3	52.2528
		Ppfia4	-38.9831	Saa2	26.7824
		Ppip5k2	-26.087	Samd4	-32.4324
		Ppp1r15a	-35.0654	Satb1	29.3233
		Ppp1r15b	34.5794	Sbf1	-34.8313
		Ppp1r17	-37.4184	Sbk2	-25.7316
		Ppp1r1b	-50.0321	Scaf4	-35.1351
		Ppp1r36	-46.3712	Scamp2	35.1351
		Ppp1r3a	-35.9651	Scarf2	-32.1159
		Ppp1r3f	-51.2865	Scarletltr	-26.1023
		Ppp1r3g	-58.1395	Scarna2	-56.1905
		Ppp1r42	-33.3333	Schip1	-46.4554
		Ppp2r1a	-26.8299	Sco2	26.4151
		Ppp2r2b	-26.8394	Scpep1os	-41.2606
		Ppp2r3a	-26.5957	Scrib	-34.2857
		Ppp2r5d	27.3042	Scube3	-30.4878
		Pprc1	-53.5481	Sdsl	-30
		Praf2	-57.3049	Sec16b	56.928
		Pramel1	-97.7273	Sec22c	-26.8674
		Prcd	-50.9804	Secisbp2	27.7778
		Prdx2	-45.1572	Selenoi	-32.0276
		Prickle1	-26.2789	Sema3a	-37.1753
		Prickle4	-31.0502	Sema3f	-32.3006
		Prkacb	-26.9791	Sema4c	-31.5789
		Prkca	-78.1818	Senp5	33.8462
		Prkcg	-33.7645	Senp6	30.5556
		Prkcz	35.6421	Sephs1	-33.5614
		Prnd	-28.6583	Serhl	-52.809
		Proca1	-47.0588	Serpina1a	-45.6949
		Prr29	-37.2781	Serpina1b	51.1494
		Prss35	32.3709	Serpina1f	27.5202
		Prss44	-41.1824	Serpina3g	-34.0021
		Prss8	-39.8973	Setd2	-31.6137
		Prx	-28.0911	Setd4	-26.9444
		Psd2	28.0495	Setdb1	54.1667
		Psd4	-31.6527	Sez6	-32.9412
		Psen2	-56.1404	Sez6l2	-31.9264
		Psg17	-30.3571	Sf3b6	-30.4545
		Psma7	-70.2899	Sftpc	-25.8095
		Psmb3	-30.7692	Sftpd	-37.2781
		Psmc4	-26.1728	Sfxn5	36.3505
		Psmd4	31.7921	Sgcg	37.1053
		Psmd9	31.8841	Sgta	-27.3973
		Psme1	-26.2931	Sh2d5	-62.5
		Psph	-25.3168	Sh3d19	-38.4177
		Ptch2	25.8143	Sh3gl2	-37.6562
		Pter	-32.2632	Sh3rf3	28.9069
		Ptger4	-30.1927	Sh3tc1	-35.022
		Ptgfr	-32.193	Shank1	41.867
		Ptgr2	-29.2839	Shank2	-29.8331
		Ptov1	-29.2163	Shbg	74.359
		Ptpn23	-53.0435	Shcbp1l	-25.4644
		Ptpn5	-27.5698	Shd	-96.4706
		Ptpn6	-34.4491	She	35.3243
		Ptprs	-42.3913	Shf	26.4283
		Ptprt	-32.296	Shkbp1	-39.3701
		Ptprv	-29.9374	Siglecf	27.0833
		Pttg1ip	-26.7606	Sipa1l2	-66.1491
		Pus7	-26.9204	Sipa1l3	-32.3529
		Pxn	-32.9533	Six3	29.3448
		Pxt1	-26.9308	Six6	35.7537
		Pycr2	-27.1128	Skap1	-34.8315
		R3hdm4	-27.7489	Slc13a2	-35.7704
		R3hdml	-29.653	Slc13a3	-28.5714
		Rab23	-52.5424	Slc16a3	-26.5487
		Rab40b	-31.5394	Slc16a6	-64.0986
		Rabgef1	-37.2246	Slc18a1	-29.1946
		Rabl6	-30.2782	Slc1a3	25.8716
		Rad18	-30.8249	Slc25a12	-29.9175
		Radil	34.63	Slc25a13	-62.6016
		Rag1	-27.5859	Slc25a19	-41.0405
		Ralbp1	-26.8981	Slc25a20	-52.4644
		Rangap1	25.2322	Slc25a23	-26.7606
		Rap1gap	-26.8939	Slc25a3	-55.8824
		Rap1gapos	-35.5122	Slc25a34	-34.4828
		Rara	-29.8246	Slc25a41	-55.7744
		Rars	-29.3662	Slc25a47	-41.084
		Rasa4	-25.4999	Slc25a54	-34.3579
		Rasal3	-27.662	Slc26a1	-50
		Rasgrp4	37.037	Slc26a10	-38.0307
		Rassf4	-28.1028	Slc26a3	31.0345
		Rax	-32.7468	Slc26a8	60.8696
		Rb1cc1	-26.0684	Slc27a1	-47.1104
		Rbbp7	-30.083	Slc27a5	-38.8235
		Rbbp8	49.1525	Slc29a1	-32.2329
		Rbck1	-27.7191	Slc2a9	-31.5693
		Rbm17	-52.9412	Slc30a3	50.6667
		Rbm20	-100	Slc30a6	-37.5
		Rcc1	-37.879	Slc30a7	-44.8276
		Rchy1	26.2295	Slc35a1	-25.0281
		Recql	26.1111	Slc35c2	-35.2808
		Rem1	47.8802	Slc35f6	-53.7838
		Rem2	-29.1874	Slc38a3	-25.0839
		Retn	38.7702	Slc39a4	-45.614
		Rexo4	-32.8091	Slc43a2	-26.5977
		Rfc2	-26.8817	Slc44a2	-28.8696
		Rflna	-35.443	Slc44a3	-37.6219
		Rftn2	-30.6299	Slc44a4	-27.3405
		Rfxank	-28.5259	Slc4a3	-58.8235
		Rgl2	-38.2844	Slc5a5	26.6053
		Rgl3	-31.4516	Slc6a17	40.2288
		Rgma	-26.1392	Slc6a9	-67.5846
		Rgs12	-29.6286	Slc7a15	-31.1376
		Rgs6	-37.7358	Slc7a3	33.3121
		Rgsl1	44.4156	Slc8a1	-25.7143
		Rhbdl3	40.4494	Slc9a1	65.7143
		Rhof	-85.1943	Slit3	-34.375
		Rhox2g	-26.6357	Smad6	-36.9593
		Rhox3h	-68.9583	Smarca1	-30.1427
		Ric8a	-26.8293	Smarca2	-39.7959
		Rimklb	61.0925	Smc5	63.2893
		Rin2	-29.2674	Smim17	55.7143
		Ripk3	-32.6087	Smtn	-25.8929
		Rlim	50.1222	Smtnl2	25.4125
		Rln1	30.2498	Smug1	-40.942
		Rnase10	-32.1569	Smurf1	-43.3333
		Rnase13	-36.2289	Smyd1	-26.6071
		Rnaseh2a	-45.1572	Sncaip	-81.0458
		Rnf10	-29.9393	Snip1	32.9412
		Rnf122	29.7436	Snn	-37.3531
		Rnf157	-33.1361	Snora70	39.5513
		Rnf186	-37.7602	Snord47	-61.3971
		Rnf207	-30.4094	Snord73a	-25.7032
		Rnf214	-29.3884	Sntg1	-28.2237
		Rnft2	-28.866	Snx4	-27.2859
		Rnpepl1	-25.8508	Snx8	33.3333
		Robo4	-36.5013	Soga1	-34.2246
		Rogdi	-56.8627	Sorbs1	32.3077
		Ropn1	-56.8137	Sorbs2	-37.6307
		Ror2	29.3592	Sorcs1	72.1429
		Rp1l1	-27.3283	Sox1	27.3217
		Rpgr	27.3129	Sox13	-37.6629
		Rpgrip1l	-29.2957	Sox4	-27.5234
		Rpl18	-40.303	Sox6	-29.111
		Rpl19	-55.5502	Sp9	-25.3731
		Rps6ka3	46.798	Spag17	-38.2858
		Rps6ka6	-33.6436	Spag6	-73.0831
		Rps6kc1	-37.3893	Spata13	-26.534
		Rptoros	-51.647	Spata31d1a	-38.205
		Rreb1	46.25	Spata32	28.1914
		Rsph1	-36.1111	Spdef	-80.9524
		Rsph4a	40.1247	Spef1	-30.6452
		Rspo1	-39.5038	Speg	61.3372
		Rtel1	-30.1887	Spen	-55.8824
		Rtl8b	-51.1851	Sphk1	-25.3012
		Rtn1	-30.5507	Spint1	-26.9726
		Rusc1	-41.9908	Spry4	-30.9494
		Rusc2	-31.9603	Srek1ip1	-27.1186
		Ruvbl2	-25.0979	Srgap2	-46.6165
		Rxra	-37.1597	Srpk2	29.7487
		Ryk	-52.2969	Srpx	-26.9525
		Safb	-44.6809	Srrd	-35.0613
		Samd11	28	Srrm2	-52.0725
		Samd4	-32.1429	Srrm3	25.9857
		Satb1	42.9907	Srrm4	-31.1436
		Satb2	38.2306	Sspo	60
		Sbf1	-46.5116	St6gal1	-52.464
		Sbno2	36.6337	Stab1	-31.1921
		Scamp1	-27.74	Stab2	31.25
		Scamp2	-38.7097	Stag2	29.9682
		Scap	-30.5986	Stat3	-26.3626
		Scarb1	-28.7525	Stat5a	-32.0728
		Scarna2	-71.831	Stat6	-50
		Scgb1c1	-47.0588	Steap3	-25.6485
		Schip1	-30.2644	Stk11	55
		Scly	-27.2366	Stk38	-31.25
		Scn1b	-38.8749	Stk39	-45.6776
		Scn4b	-39.4336	Stn1	-49.8563
		Scn5a	-38.9341	Stoml1	-29.8454
		Scn9a	-28	Stpg1	-45.4622
		Scoc	-70.6897	Strip2	-25.6158
		Scpep1os	-52.7778	Stx18	-25.1689
		Sdr16c5	-51.1458	Stx1b	-35.2732
		Sdsl	-27.0833	Stx4a	-35.2732
		Sec16b	54.7105	Suds3	28.75
		Sec22b	-27.52	Sulf1	32.5581
		Sec24b	-26.1672	Suox	-40.5275
		Sec31a	-53.0864	Svil	-63.2653
		Sec31b	-25.895	Svop	-53.2878
		Sectm1b	-46.6667	Syap1	-27.658
		Sel1l3	-30.7692	Syde2	-25.7237
		Sema3d	-34.8195	Syna	25.3996
		Sema3f	-39.7375	Syne2	-50
		Sema4c	-76.7442	Synj1	-26.9341
		Sema4d	66.6667	Synpo	-41.5795
		Sema5b	42.4018	Synpo2l	-36.9231
		Sema6c	-44.228	Syt9	-33.6002
		Sema6d	-50.0427	Szt2	-48.7952
		Serhl	-29.6896	Tacc2	-38.59
		Serpina1a	-36.8031	Tada2a	-36.2205
		Serpina3n	29.5643	Taf1d	40.155
		Sestd1	33.6299	Tanc1	-26.3703
		Sez6	-35.2373	Tanc2	-31.2849
		Sez6l2	-29.5504	Tap1	-42
		Sf3a2	26.879	Tbata	-25.4854
		Sf3b6	-34.6554	Tbc1d1	-32.0263
		Sfn	-46.4811	Tbc1d14	-30.8487
		Sfrp1	48.5437	Tbc1d25	-40.3698
		Sfrp4	30.597	Tbc1d4	-30.4348
		Sft2d3	38.8714	Tbcel	-25.9464
		Sftpd	-31.9512	Tbl2	-27.8689
		Sgce	-36.0204	Tbx19	-35.4839
		Sgk1	42.7803	Tbx4	-33.9947
		Sh3bp2	-35.4884	Tceal1	-36.7781
		Sh3bp5l	-45.4597	Tcf12	-30.0539
		Sh3gl3	-41.2647	Tcf4	-25.5702
		Sh3tc1	-48.8095	Tcf7l2	-33.175
		Shank1	-26.4103	Tcp10c	30.9859
		Shbg	36.5079	Tdrd9	30.9568
		Shd	-65	Tead2	-27.2321
		Shisa3	-48.5294	Tecpr1	-32.1459
		Shisa7	-42.9052	Tenm1	-26.8795
		Sipa1l3	-40.7655	Tesc	-36.0423
		Sirt5	-38.3333	Tet3	-43.4197
		Six6	37.7552	Tex13b	-43.6364
		Skap1	26.0866	Tex2	-43.0769
		Slamf6	-48.276	Tex261	-82.6087
		Slc12a3	67.4066	Tfeb	-38.9825
		Slc16a3	26.3923	Tgfbr3	-25.333
		Slc16a6	-63.0717	Tgm1	65.7895
		Slc16a9	-28.1407	Thbs4	-26.9156
		Slc22a2	-51.9841	Tia1	-32.7822
		Slc24a4	26.6578	Tiam1	-31.3492
		Slc25a12	-31.4628	Timm17b	36
		Slc25a14	-25.8906	Timm44	-25.9906
		Slc25a19	-50.7463	Tjp1	-27.6923
		Slc25a20	-47.9466	Tk1	-38.5965
		Slc25a3	-37.2093	Tlcd2	-27.3472
		Slc25a47	-38.75	Tle3	-44.983
		Slc25a53	-33.1288	Tle6	-25.908
		Slc26a1	-25.7426	Tm4sf1	-32.7103
		Slc26a10	-28.2258	Tm4sf19	-31.4829
		Slc26a11	-60	Tm6sf2	-30.5303
		Slc26a3	30.7692	Tmed8	-27.2498
		Slc26a4	-33.3333	Tmem100	29.6296
		Slc26a9	-30.9939	Tmem101	31.8182
		Slc27a1	-27.94	Tmem108	31.6279
		Slc27a2	71.4286	Tmem140	-31.5789
		Slc2a5	-50	Tmem141	-43.097
		Slc2a9	-35.5003	Tmem144	-44.8945
		Slc30a10	27.1212	Tmem151b	-27.6177
		Slc37a1	-52.2727	Tmem163	-50.6452
		Slc38a10	-32.0976	Tmem171	-32.1299
		Slc38a4	-34.8462	Tmem178b	34.724
		Slc39a13	-42.8571	Tmem184a	-28.9281
		Slc39a2	-29.2611	Tmem192	-44.8276
		Slc44a2	-42.9393	Tmem200c	-38.9653
		Slc44a3	-27.0303	Tmem219	37.728
		Slc44a4	-31.1961	Tmem258	-25.2727
		Slc4a2	-27.4113	Tmem35a	-33.5057
		Slc4a3	-56.25	Tmem39a	-29.1667
		Slc4a8	28.7279	Tmem52	42.781
		Slc51b	-30.0005	Tmem82	-49.7948
		Slc5a11	-28.4446	Tmprss13	-46.3906
		Slc5a2	-30.6367	Tmprss6	-50
		Slc6a1	-100	Tmtc4	-44.6154
		Slc6a12	-25.8818	Tnfaip2	-53.1463
		Slc6a17	69.7436	Tnfrsf1a	-28.7879
		Slc7a6	-53.719	Tnfsf13b	-55.5285
		Slc7a7	29.1309	Tnk2	-25.2381
		Slc8a1	-34.2683	Tnni3	-53.2895
		Slc8a3	-60.5634	Tnrc6a	-29.4631
		Slc9a1	-60	Tns2	-33.2272
		Slco4a1	-55.1402	Tns3	-43.4524
		Slit1	-27.0802	Tom1l1	25.4237
		Slit2	-25.4955	Tomm22	30.0436
		Slitrk1	-26.3351	Tonsl	-55.7971
		Slmap	-28.1915	Tor3a	-31.1284
		Sln	-52.459	Tox2	-28.169
		Smarca2	-45.2303	Tpbg	-26.8379
		Smc1a	43.1373	Tpm2	-39.0985
		Smc3	-42.4242	Tpra1	-28.4586
		Smc5	-26.6105	Tpte	-42.678
		Smtn	-65.7143	Traf3ip3	32.359
		Smtnl1	40.9772	Trafd1	-27.8261
		Smug1	-25.7237	Trim2	25.2782
		Smyd1	-33.5519	Trim29	31.7523
		Smyd2	-25.2266	Trim47	-42.8571
		Snhg11	-39.063	Trim63	-59.2849
		Snhg14	29.8768	Trim65	-27.602
		Snora36b	-47.2222	Trim66	-25.8053
		Snora70	-99.1228	Trio	-37.126
		Snord47	-47.881	Trmt2a	-43.662
		Snord73a	-33.0063	Trnau1ap	-27.957
		Snord91a	-30.8333	Trpm1	-48.4726
		Snrnp200	-35.2941	Trpm2	-31.5385
		Snrpb	-30.0861	Trpt1	-44.1939
		Sntb2	-29.7897	Trpv6	33.0608
		Sntg1	44.7879	Tsc22d3	-36.4583
		Sntg2	67.9012	Tsc22d4	-77.1429
		Snurf	29.8768	Tsen2	-74.4681
		Snx30	-35.4944	Tsga10	35.069
		Snx5	52.5773	Tsks	-50.5882
		Sorbs1	-44.0145	Tspan15	43.7143
		Sorbs3	-30.5112	Tspan17	-32.5827
		Sord	-70.9677	Tspan5	-35.0575
		Sort1	33.0672	Tspan7	30.1282
		Sostdc1	-26.3346	Tstd1	-30.347
		Sox1	53.8462	Ttc13	-36.8852
		Sox2ot	33.1797	Ttc32	-28
		Sp9	74.1935	Ttc39b	-26.3335
		Spaar	-47.4436	Ttll3	-35.1351
		Spaca6	-25.6943	Ttll8	-31.8841
		Sparc	-30.6299	Ttn	-35.855
		Spata1	-34.3284	Ttyh1	-44.4444
		Spata13	-56.3437	Tub	-30.3118
		Spata2	-74.7475	Tubgcp2	54.717
		Spata31d1a	-31.8803	Tulp1	-25.5769
		Spdef	-72.89	Txndc5	-31.6176
		Spdye4b	-75.463	Tyrp1	-30.4348
		Speer2	-36.1399	U90926	42.3404
		Speg	-27.8689	Uba1	-25.5682
		Spic	-28.4354	Ubac1	-43.75
		Spn	-27.1619	Ubap2l	-32.9412
		Spns2	-39.1304	Ubash3b	-45.6086
		Spred2	-32.4324	Ube2b	33.9283
		Spsb1	-41.6819	Ube2u	50.0401
		Spsb4	-40.7742	Ube4b	-36.6678
		Sptbn4	47.8758	Uchl1	27.0311
		Srcap	-35.8059	Ucn	38.1459
		Srebf1	-34.7047	Ucn3	45.2381
		Srp72	-96.4912	Ucp2	-58.5366
		Srpx	-71.1864	Uhrf1bp1	-27.4266
		Srrt	-34.2488	Ulk4	-29.4118
		Srsf12	-29.4118	Usb1	-44.4444
		Ssbp3	26.2821	Ush1c	-28.7886
		Sspo	-25.619	Usp20	-76.4706
		Ssr3	-41.8605	Usp21	33.0709
		Ssu2	-29.0583	Usp29	50.403
		Stab1	-35.1075	Usp35	-100
		Stac	-26.5007	Usp43	-32.1429
		Stag2	63.4567	Usp51	-25.3501
		Stat6	-31.3169	Utrn	-26.8291
		Stau1	-35.2085	Uxt	-36.2234
		Stimate	59.375	Vac14	28.1323
		Stk33	30.7111	Vars	-73.3821
		Stk38	-28.2895	Vav1	-36.4086
		Stk39	-41.0828	Vdac2	-61.5616
		Stoml1	-29.7219	Vdr	-28.5346
		Stra8	-37.2572	Vezf1	-49.7112
		Stx1b	-30.9097	Vil1	-27.2444
		Stx4a	-30.9097	Vmn1r8	-72.3687
		Stxbp3	-57.5949	Vmn2r69	-38.1979
		Sulf1	39.9457	Vmn2r71	-31.1617
		Sulf2	-29.4869	Vpreb3	-73.4694
		Sun5	-36.469	Vps13a	-27.2152
		Supt5	-37.232	Vps16	-25.6098
		Supt6	52.6316	Vps51	-28.765
		Syap1	64.026	Vps52	-34.6154
		Syn2	-47.4427	Vps9d1	-43.6952
		Syne2	-31.3003	Vsig10	-26.9565
		Syne4	-30.7684	Vsig8	-27.3633
		Synpo	-33.1868	Vsnl1	-34.4802
		Syt12	-54.321	Vstm4	56.5217
		Syt9	-26.7505	Vwa3a	-36.1242
		Szt2	-28	Vwc2	29.3351
		Tac1	53.9979	Wdr13	-37.2406
		Tacc2	-43.3333	Wdr20	-41.3333
		Tada2a	-43.75	Wdr33	-46.5415
		Taf1	-26.4302	Wdr38	-27.9007
		Tafa1	-28.2051	Wdr48	-32.1502
		Tafa3	-49.1459	Wdr6	-29.2453
		Tanc2	-50.6494	Wdr63	43.4969
		Taok3	-53.6842	Wdr81	-33.0867
		Tap2	35.5884	Wdr90	-29.3333
		Tapbpl	-66.8184	Wdr95	-64.5669
		Tbc1d1	-56.9524	Wfdc5	-26.6842
		Tbc1d14	-26.9159	Wipi2	35.6436
		Tbc1d22a	-39.0449	Wnk4	-25.4167
		Tbc1d22b	-76.3889	Wnt10a	48.5547
		Tbc1d24	-28.6032	Wnt5b	-48.1481
		Tbc1d25	-34.2097	Wrn	68.4231
		Tbc1d4	-28.9474	Xirp1	-42.5573
		Tbc1d8b	33.2442	Xlr	-28.0081
		Tbc1d9	65.7143	Xlr3b	-29.7619
		Tbcb	-26.8293	Xxylt1	-31.2844
		Tbccd1	-25.9615	Yjefn3	-34.7687
		Tbcd	-76.087	Ylpm1	37.3832
		Tbcel	40.3314	Zap70	-39.8663
		Tbl1xr1	-30.3215	Zbtb20	-32.5
		Tbx15	-29.8258	Zbtb38	27.7726
		Tbx19	-64.5833	Zbtb43	-49.3906
		Tbx2	45.0882	Zbtb48	-80
		Tbx3	26.6595	Zc2hc1c	-36.7856
		Tceal1	-30.2287	Zc3h12d	91.8367
		Tcf12	-27.2769	Zc3h8	-37.2093
		Tcf25	-27.8451	Zcchc2	-45.9524
		Tcf3	-28.5417	Zdhhc1	35.4993
		Tcf4	-38.9912	Zeb2	-45.9052
		Tcf7l1	-44.898	Zeb2os	-45.9052
		Tcirg1	-54.2373	Zfp12	-37.5336
		Tcp11l1	-50	Zfp142	-29.3194
		Tdgf1	-68.0684	Zfp185	-28.8884
		Tdrd5	-27.2109	Zfp236	-34.964
		Tdrd9	-35.7378	Zfp35	-40.6977
		Tec	-26.0235	Zfp382	-53.8462
		Tecpr1	-38.7879	Zfp408	-25.9951
		Tectb	55.3885	Zfp488	-33.7406
		Tefm	-48.7805	Zfp551	-26.4339
		Telo2	-32.7684	Zfp598	-34.1966
		Ten1	-28.5354	Zfp60	-43.754
		Tenm2	26.0163	Zfp648	27.8445
		Tent5d	25.3728	Zfp651	-25.2169
		Tepp	-50.7317	Zfp661	-46.1543
		Tesc	-31.8772	Zfp791	-83.4356
		Tesk2	-46.1538	Zfp831	55.814
		Tet1	-27.4052	Zfp982	-25.7009
		Tex13b	-31.3131	Zic4	-33.8572
		Tex261	-25.6384	Zik1	48.731
		Tgfbr3	-25.6688	Zim2	-33.3333
		Tgfbr3l	-25.5644	Zkscan17	-53.8462
		Thtpa	31.9444	Zmym3	-27.7103
		Thumpd3	-34.7826	Zmynd8	61.7886
		Tiam1	-32.948	Zscan12	-28.1294
		Tiam2	-50.1347	Zscan20	-75.8598
		Tinagl1	25.3333	Zswim8	-32.3587
		Tjap1	-25.0557
		Tk1	-100
		Tkfc	-37.0155
		Tle3	-39.4929
		Tle6	-29.3182
		Tln2	-28.9438
		Tm4sf1	-33.3333
		Tm6sf1	-25.6307
		Tm6sf2	-38.2825
		Tmbim6	-25.7777
		Tmcc2	-26.0144
		Tmed8	-26.4689
		Tmem100	28.5714
		Tmem101	56.3758
		Tmem108	25.6757
		Tmem11	-35.9697
		Tmem126a	-25.7704
		Tmem143	-26.5487
		Tmem144	-59.1374
		Tmem161a	-26.3415
		Tmem163	-27.0968
		Tmem192	-28.3019
		Tmem200c	-45.1357
		Tmem201	43.8513
		Tmem204	-30.5585
		Tmem247	-25.4945
		Tmem258	-54.5455
		Tmem274	-30.6935
		Tmem35a	-30.7611
		Tmem51os1	-38.1514
		Tmem59l	50.7219
		Tmem82	-33.8531
		Tmigd1	-38.7066
		Tmprss13	-98.8506
		Tmprss2	-42.6811
		Tmprss6	-57.8125
		Tmsb15b1	34.1976
		Tmsb15l	34.1976
		Tmsb4x	-36.1242
		Tnf	-30.9937
		Tnfrsf13b	-30.6922
		Tnfsf13b	-44.1176
		Tnk2	-29.5983
		Tnni3	-31.9746
		Tnrc6a	-50.3054
		Tns1	27.5441
		Tns2	-45.4141
		Tomm34	-31.6656
		Tor3a	-28.1663
		Tox2	-46.343
		Tpd52	-26.0008
		Tph1	-25.3992
		Tpm2	-26.1693
		Tpst2	-54.3478
		Traf1	37.6344
		Traf3	-31.1763
		Tram2	-45.2015
		Trank1	-51.7857
		Trappc11	-26.8727
		Treml2	47.4576
		Trf	33.5764
		Trib3	-33.124
		Trim2	26.6836
		Trim54	50
		Trim63	-42.7473
		Trim65	-38.4306
		Triml2	-28.4034
		Trio	-45.4377
		Triobp	-76.1905
		Trp53bp1	-88.3333
		Trpm2	-25.2229
		Trpv4	-25.6658
		Trub2	-35.4763
		Tsc22d1	-43.1421
		Tsks	-25.3411
		Tspan2os	36.6667
		Tspan9	-27.618
		Tspoap1	-41.9204
		Tsr1	-30.8333
		Tstd1	-28.9504
		Ttc13	-53.4884
		Ttc22	-43.0769
		Ttc23	-34.9411
		Ttc28	35.7014
		Ttc32	-43.4783
		Ttc39b	-26.9179
		Ttc6	29.7005
		Ttll8	-47.2222
		Ttll9	-38.7097
		Ttn	-34.5856
		Tubgcp2	-47.1429
		Tubgcp6	-30.7692
		Tufm	-37.931
		Tulp3	-28.2213
		Tulp4	-31.0811
		Txndc5	-47.1429
		Txnl4a	-65.1852
		Tyw1	27.5229
		U90926	42.1844
		Uba7	-31.3208
		Ubac1	-25.5435
		Ubac2	-29.5918
		Ubash3b	-45.8374
		Ube2e1	-31.6366
		Ube2e2	-33.6207
		Ube4b	-61.8456
		Ube4bos3	-31.9143
		Ubl7	-34.3387
		Ubn1	-37.1952
		Ubr4	-38.051
		Uchl1	-72.2222
		Uckl1	-45.1613
		Ucp3	27.2727
		Uhrf1bp1l	-37.3984
		Ulk4	-29.1188
		Unc119	-88.8889
		Unc5a	-34.3896
		Unc79	-31.0606
		Usp26	-29.5775
		Usp27x	33.385
		Usp30	-43.0309
		Usp4	-35.0445
		Usp43	-29.3103
		Usp5	-47.9005
		Utrn	-29.7597
		Uvrag	-42.0369
		Uxt	-51.0523
		Vamp1	-27.9683
		Vars	-34.144
		Vars2	-36.8322
		Vat1l	-32.2109
		Vax2os	-34.1931
		Vdac2	-50.1942
		Vil1	-31.682
		Vmn1r237	25.2252
		Vmn1r8	-79.7333
		Vmn2r-ps54	-26.8556
		Vpreb3	-35.9223
		Vps11	-64.1297
		Vps13a	-31.068
		Vps16	-26.0088
		Vps35l	-39.8922
		Vps36	-33.7349
		Vsig2	-25.641
		Vsig8	-27.4737
		Vsir	-26.8349
		Vstm4	42.1329
		Vwa3a	-33.8336
		Wars	-40.625
		Wasf2	-48.7817
		Wbp11	-26.6122
		Wdfy3	-25.8475
		Wdr12	-55.7843
		Wdr13	-25.2554
		Wdr17	-55.7692
		Wdr26	-32.2807
		Wdr27	-32.6531
		Wdr6	-39.2857
		Wdr90	-54.5996
		Wfdc1	-29.7297
		Wfdc5	-38.9667
		Wipf2	34.6821
		Wipf3	31.659
		Wipi2	35.9649
		Wnt5b	-36.2069
		Xdh	-29.2063
		Xirp1	-25.2038
		Xlr3a	-28.2558
		Xndc1	-44.7799
		Xntrpc	-44.7799
		Xrn1	-27.8481
		Xxylt1	-28.437
		Yeats4	-69.8267
		Yjefn3	25.1331
		Ylpm1	-36.3161
		Ywhaz	-34.6154
		Yy1	-27.6786
		Zan	-25.9279
		Zap70	-48.8355
		Zbtb32	-25.4923
		Zbtb44	-29.8305
		Zbtb48	-73.9726
		Zc3h14	40.1188
		Zc3h18	-38.0282
		Zc3h7b	-25.0516
		Zc3h8	-26.6667
		Zcchc10	-50.4983
		Zdbf2	-48.7457
		Zdhhc22	34.4326
		Zeb2	-40.8831
		Zeb2os	-40.8831
		Zfand4	-32.1429
		Zfc3h1	-28.5714
		Zfhx2	-30.58
		Zfhx2os	31.9444
		Zfp114	-32.3145
		Zfp362	-33.3423
		Zfp385b	-32.7778
		Zfp583	51.9481
		Zfp598	-32.2722
		Zfp618	-26.5625
		Zfp651	-31.643
		Zfp652	-35.057
		Zfp672	-45.4597
		Zfp784	-55.3167
		Zfp811	31.4881
		Zfp819	-32.1572
		Zfp831	-33.179
		Zfp874b	-53.5714
		Zfp954	-50
		Zfyve26	-43.8009
		Zfyve27	-25.0602
		Zic4	-31.3769
		Zmynd8	-48.8889
		Zscan12	-26.7071
		Zscan20	-61.678
		Zswim8	-39.2713

## Sheet: Table S3
Supplementary Table 3: List of the 890 genes with promoter DMRs found uniquely modulated in tumors of an established mouse CDX model co-treated with C29 and 5-azadC. Within this list, 9 of 51 TF's were found to associate with poor outcome in BC patients determined using the SMARTapp of which 6 were found hypomethylated in response to C29 and 5-azadC co-administration.
C29 + 5-azadC versus vehicle (DMSO)			C29 + 5-azadC versus vehicle (DMSO)
890 gene promoters	Methylation Difference (%)		Transcription factors	CpGs in islands associated with bad prognosis in BC patients (SMARTapp)	Methylation Difference (%)
Ppp1cc	-100		Foxe1	cg19292008, cg24393316	-42.0294
Usp35	-100		Gfi1	cg01258522, cg07968720	27.2925
Ces1g	-98.4848		Hoxa3	cg07522913	43.9024
Plxnc1	-98.3051		Irf4	cg01108118, cg10379890, cg26433102, cg05766140, cg06392169, cg12741420, cg12612118, cg12684209, cg21277995	-29.0088
Fuz	-86.0119		Nr2c2	cg07851808	31.4949
Zfp791	-83.4356		Pou3f3	cg16767916	-29.3344
Chd5	-82.5515		Tead2	cg03061811	-27.2321
Ly6d	-80.5556		Vdr	cg06369854	-28.5346
Nrcam	-77.0492		Zbtb20	cg26152597	-32.5
Usp20	-76.4706
Gm29682	-76.2458
Fbp2	-75.9259
Rad51ap2	-71.7143
Gm20556	-70.9302
Lypd8	-70.8333
Ankrd13a	-70.3704
Pde6c	-67.5854
Slc6a9	-67.5846
Dync1i1	-67.5
Sipa1l2	-66.1491
Entpd2	-65.79
Npdc1	-65.79
Mettl21a	-65.7385
Rasa2	-64.9351
Fxyd2	-64.9343
Wdr95	-64.5669
Micu1	-64.2248
Nrxn3	-62.9607
Neurl4	-62.6597
Eif3g	-62.6374
Slc25a13	-62.6016
Sh2d5	-62.5
Prss22	-62.2333
Cdk17	-60.8031
Mtg2	-60.5806
Cxcl10	-60.5634
Kcnh3	-60.3774
Klhdc7b	-59.5238
Map2	-59.4937
Pgm2	-59.3312
Ucp2	-58.5366
Klk6	-58.2154
Nadk2	-57.7381
Nfkbid	-57.6923
Gabrb1	-56.9892
Pop5	-56.9853
S100pbp	-56.8182
Itpr1	-56.5789
Gns	-56.3699
Akap11	-56.2771
Nme6	-56.047
Palb2	-56
Ptpru	-55.9649
Spen	-55.8824
Arhgap39	-55.8333
Tonsl	-55.7971
Inpp5a	-55.6452
Dmbt1	-55.5556
Eid3	-55.5556
Fancg	-54.9007
Pisd	-54.8671
Rtkn	-54.4872
Ptprr	-54.3478
Zfp382	-53.8462
Slc35f6	-53.7838
Mybl2	-53.6585
Adamts18	-53.6454
Rtkn2	-53.3907
Rbmx	-53.3816
Atg13	-53.125
Gpr135	-52.7778
D10Wsu102e	-52.772
Bcat2	-52.5773
St6gal1	-52.464
Inafm1	-52.4366
Cd22	-52.2674
Gpld1	-52.1635
Cacna1b	-52.1559
Srrm2	-52.0725
Fam110a	-51.4851
Svil	-50.3295
Btf3	-50
Calm3	-50
Cdc6	-50
Gm9828	-50
Ms4a4c	-50
S100a4	-50
Ppp1r13b	-49.9277
Mdm2	-49.902
Stn1	-49.8563
Vezf1	-49.7112
Pemt	-49.6212
Creb3l1	-49.5413
Zbtb43	-49.3906
Ccdc97	-49.3506
Nfx1	-49.1525
Gipc2	-49.1071
Arsg	-48.9344
Cul4b	-48.7103
Trpm1	-48.4726
Gm38413	-47.7746
Fbxo25	-47.7477
Ankrd7	-47.7273
Cdkl1	-47.3509
Asl	-47.2436
Coro7	-47.0995
Mrpl23	-47.0588
Pcdhga2	-46.9136
Peg13	-46.8821
Gspt1	-46.7532
Cfap410	-46.6165
Srgap2	-46.6165
Gm15760	-46.5982
Cox8c	-46.5846
Mir5108	-46.404
Pappa2	-46.2937
Zfp661	-46.1543
B4galt3	-46.0526
Eif4e1b	-45.971
Zcchc2	-45.9524
Fam160a2	-45.9184
Adssl1	-45.6522
Nipal3	-45.4622
Stpg1	-45.4622
Hipk2	-45.4545
Cnot1	-45.1933
Slc30a7	-44.8276
Gm2721	-44.7059
Pcdhgb1	-44.6922
Ctbp2	-44.6582
Tmtc4	-44.6154
Atp6v1d	-44.4444
Usb1	-44.4444
Nup93	-44.2899
Nudt22	-44.1939
Trpt1	-44.1939
Camsap2	-44.1441
Ppp4c	-44.0476
Abhd12	-43.9628
Rab39b	-43.8973
Zfp60	-43.754
Apobec2	-43.7203
Vps9d1	-43.6952
Hnf4g	-43.5484
Tns3	-43.4524
Tet3	-43.4197
Smurf1	-43.3333
Kcnmb2	-43.3151
B3gnt4	-43.2692
Tex2	-43.0769
Mtmr1	-43.0532
Grin3b	-42.9952
Gm16159	-42.9945
Adgra3	-42.8571
Gdf15	-42.7715
Dnajb5	-42.7597
Tpte	-42.678
Gorasp1	-42.6778
Padi2	-42.6667
Clec18a	-42.6087
C230037L18Rik	-42.5926
Pomgnt1	-42.5373
Apol9a	-42.4138
H2-M10.2	-42.3729
Cpz	-42.3529
Cfap70	-42.1053
Cplane2	-42.1053
Foxe1	-42.0294
Chd3	-41.8155
Kcnmb4os2	-41.6667
Jdp2	-41.5969
Lmo3	-41.5842
Wdr20	-41.3333
Ceacam13	-41.3043
Prlh	-41.2698
Cobll1	-41.2088
Ipo4	-41.0714
Chd9	-41.0256
Hmgcr	-41.0131
Bend6	-40.955
Col5a1	-40.9505
Gclc	-40.8451
Prr14	-40.8157
Cntn2	-40.7407
Zfp35	-40.6977
Cabin1	-40.625
Suox	-40.5275
Arhgef10	-40.4831
Col9a1	-40.4624
Ap4m1	-40.2715
Ddr1	-40.1994
Asphd2	-40.0968
Bex6	-40
Lsmem1	-39.7022
Brinp1	-39.6552
Gm8439	-39.5833
Gm11961	-39.5604
Pde10a	-39.5287
Mgp	-39.4112
Col1a1	-39.3939
Auts2	-39.3703
Mapk8ip3	-39.2764
Bet1l	-39.2405
Clec1a	-39.2313
Cd180	-39.1369
Gm4349	-39.1304
Agbl5	-39.0244
Mir365-1	-38.972
Cyp4f40	-38.9405
Gng8	-38.8816
Slc27a5	-38.8235
Itsn1	-38.7755
Myrf	-38.75
Atp11a	-38.6957
Adcy7	-38.6364
Hsf3	-38.5542
Pnoc	-38.519
Kat14	-38.4615
Atxn7l1os2	-38.4588
Lhfpl2	-38.4549
Lmo4	-38.443
Nanos2	-38.2875
Spag17	-38.2858
Rhox2h	-38.2353
Vmn2r69	-38.1979
Rlbp1	-38.1579
Ndufa4l2	-38.0706
Prss36	-37.9936
Atp6v0a1	-37.8378
Sox13	-37.6629
Sh3gl2	-37.6562
Sorbs2	-37.6307
Espnl	-37.5459
Zfp12	-37.5336
D230025D16Rik	-37.5
Slc30a6	-37.5
Kdm5c	-37.4209
Baiap2	-37.4038
Snn	-37.3531
Entpd3	-37.2786
Adam11	-37.2243
Sema3a	-37.1753
Smad6	-36.9593
Fgfr1	-36.9555
Gm15343	-36.9484
Synpo2l	-36.9231
C4a	-36.8351
Cd163l1	-36.8091
Acyp1	-36.7856
Zc2hc1c	-36.7856
Anpep	-36.7791
Erfe	-36.7491
Krt79	-36.6428
Kcnmb3	-36.6418
Arf4	-36.5
Col4a1	-36.4446
Fcmr	-36.3636
Klf14	-36.3072
Polm	-36.3022
Nr1h2	-36.1766
Prdm9	-36.1274
Gabrb2	-36.0656
Cutal	-36.0465
Alg1	-36.0459
Ifit1bl2	-35.9375
Gja4	-35.8974
Apbb1	-35.8095
Oxct1	-35.7969
Slc13a2	-35.7704
Pld2	-35.7226
Catsper1	-35.642
Gm19434	-35.6383
Cfb	-35.6293
Ccdc74a	-35.6044
Gpr107	-35.5932
Arhgap27	-35.5556
Rps6ka2	-35.5546
Cars	-35.4946
Ddrgk1	-35.4839
Nek2	-35.4167
Fst	-35.387
Pcdhgb7	-35.3662
Gab3	-35.3503
Gm38425	-35.3503
Dnah2	-35.3002
Slc39a4	-35.289
Slc35c2	-35.2808
Rpl41	-35.1981
Chpf	-35.1901
Prpf40b	-35.1852
Isyna1	-35.1647
Megf11	-35.1351
Scaf4	-35.1351
Ttll3	-35.1351
Srrd	-35.0613
Tspan5	-35.0575
Lipo1	-35.0444
Zfp236	-34.964
Lpar3	-34.9515
Celsr2	-34.902
Fundc1	-34.7826
Nkx2-2os	-34.7506
Ing4	-34.6512
Vps52	-34.6154
Prrc2a	-34.5679
Chp2	-34.5542
Mapk3	-34.5344
Slc25a34	-34.4828
Vsnl1	-34.4802
Lhx6	-34.4278
Dtx3l	-34.375
Parp9	-34.375
Slit3	-34.375
Slc25a54	-34.3579
Mir7235	-34.3205
Epas1	-34.2857
Scrib	-34.2857
Soga1	-34.2246
Agrp	-34.2105
Lyl1	-34.2038
Bdnf	-34.195
Kank1	-34.1176
Il20ra	-34.0909
Kctd3	-34.0541
Catsper2	-34.0004
Pdia3	-34.0004
Glt8d2	-34
Tbx4	-33.9947
Ddx58	-33.9623
Rhbdf1	-33.9623
Cables1	-33.9086
Dgkz	-33.8889
Pmm1	-33.871
Arhgef25	-33.7957
Phldb3	-33.6896
Pbx3	-33.6735
Hilpda	-33.6735
Raf1	-33.6283
C2	-33.5992
Sephs1	-33.5614
Anks6	-33.5351
Foxi3	-33.5079
Dyrk4	-33.4882
Dhrs3	-33.3333
Gm16325	-33.3333
Gng2	-33.3116
Mir28c	-33.2587
Ptprq	-33.223
Ccr6	-33.1761
Tcf7l2	-33.175
N4bp2l2	-33.1736
Cpb1	-33.1626
Lrrc9	-33.1203
Wdr81	-33.0867
Fxr1	-33.0645
Med8	-33.0508
Kcnh1	-33.0465
Plcg1	-32.9924
Gpr35	-32.983
Ubap2l	-32.9412
B3glct	-32.8571
Adig	-32.7549
Mapkapk5	-32.703
Hnrnpr	-32.6043
Grik1	-32.5391
Gm5424	-32.5103
Plac1	-32.5073
Zbtb20	-32.5
Ebf2	-32.2775
C77080	-32.2344
Slc29a1	-32.2329
Wdr48	-32.1502
Mir468	-32.1429
Mir7232	-32.1429
Scarf2	-32.1159
Stat5a	-32.0728
Selenoi	-32.0276
Fam120c	-31.9298
Abcb6	-31.8949
Gstk1	-31.813
Hat1	-31.8056
Mindy1	-31.7073
Cdh1	-31.6831
Tmem140	-31.5789
Pou6f1	-31.5099
Tm4sf19	-31.4829
Med6	-31.4815
Arid3b	-31.4286
Celsr3	-31.4121
Ccdc162	-31.3953
Gm19461	-31.3636
Pcdh1	-31.25
Pck2	-31.25
Vmn2r71	-31.1617
Slc7a15	-31.1376
C530008M17Rik	-31.0948
Itpk1	-31.059
Ctsa	-31.0526
Kcp	-31.0466
Poglut3	-31.0078
Spry4	-30.9494
Ggt1	-30.9091
Meis1	-30.8898
Gzma	-30.887
Gabrq	-30.8389
Gramd1a	-30.783
Fbf1	-30.7796
Mir1936	-30.6612
Grasp	-30.6197
Rad54b	-30.4878
Scube3	-30.4878
Col7a1	-30.4348
Tyrp1	-30.4348
Lmod3	-30.4181
Foxa2	-30.398
Lrrfip2	-30.3667
Cdk5r2	-30.3571
Phospho1	-30.3571
Tub	-30.3118
D430019H16Rik	-30.303
Lncenc1	-30.2752
Eif2a	-30.2713
Calr4	-30.2494
G6pc3	-30.1863
Loxl1	-30.1481
Smarca1	-30.1427
Pla2g4e	-30.117
Slc25a41	-30.103
Cacng7	-30.0472
Hmces	-30.0427
Aifm3	-30
Cdk8	-30
C3	-29.9463
Gtf2a1	-29.9363
Fgf5	-29.9346
Arhgap23	-29.9074
Dpysl5	-29.8701
Mylip	-29.8611
Asap2	-29.8448
Shank2	-29.8331
Gimap5	-29.804
Clcn7	-29.7872
Mir7008	-29.7735
Prkci	-29.7735
Patz1	-29.7076
Dync1h1	-29.679
Ncapd2	-29.6296
Axl	-29.5719
Hdac10	-29.5497
Pygm	-29.504
D130043K22Rik	-29.4394
Mir7116	-29.3907
Osbp2	-29.372
Pou3f3	-29.3344
Bbs9	-29.3201
Bcs1l	-29.3194
Zfp142	-29.3194
C1qtnf6	-29.2553
Morn3	-29.2473
Lrriq1	-29.2308
Lpin2	-29.2294
Acbd6	-29.2288
Slc18a1	-29.1946
Larp6	-29.1915
Eya4	-29.1848
Tmem39a	-29.1667
Sox6	-29.111
Igf2r	-29.1042
Mir7004	-29.1001
Cxcl11	-29.0909
Ndst3	-29.0625
Dhodh	-29.0375
Irf4	-29.0088
Bche	-28.9474
Mir99ahg	-28.9087
Ccdc9	-28.889
Zfp185	-28.8884
Macf1	-28.8087
Rilpl1	-28.7879
Tnfrsf1a	-28.7879
Vps51	-28.765
Lrrk1	-28.74
Gm19689	-28.7067
Hps1	-28.691
H2-Q7	-28.6667
H2-Q9	-28.6667
Igflr1	-28.6329
Psenen	-28.6329
Dlg3	-28.613
Mettl22	-28.6087
Tmem184a	-28.5734
Inpp5b	-28.5714
Mad1l1	-28.5714
Slc13a3	-28.5714
Map7	-28.558
Vdr	-28.5346
Cpne4	-28.4946
Tpra1	-28.4586
Flywch1	-28.3784
Enoph1	-28.3614
Prss16	-28.3448
Col2a1	-28.3019
Pdzd3	-28.2823
Lrp5	-28.2759
R3hdm1	-28.2609
L3mbtl1	-28.1818
Ppp1r1c	-28.169
Cops8	-28.1574
Inppl1	-28.1553
Lrriq4	-28.125
Prkg2	-28.0255
Xlr	-28.0081
Fxyd4	-28
Psmd3	-28
Atp7a	-27.9962
Glb1l2	-27.964
Trnau1ap	-27.957
Mtmr3	-27.9503
Cenpu	-27.9412
Pou5f2	-27.9373
Bccip	-27.9105
Aldh1l2	-27.907
Wdr38	-27.9007
Garem1	-27.8846
Tbl2	-27.8689
Plpbp	-27.8687
Nfs1	-27.8571
Elmsan1	-27.8488
Mepce	-27.8481
Trafd1	-27.8261
Dapk2	-27.8146
Hesx1	-27.7778
Gldc	-27.7084
Tjp1	-27.6923
Gm3402	-27.6744
Lgi4	-27.6596
Kcnq2	-27.6404
Tmem151b	-27.6177
Gm33301	-27.5805
Cntn1	-27.5362
Sox4	-27.5234
Phkg2	-27.5193
Rgn	-27.4872
C130026L21Rik	-27.4794
Chd7	-27.4764
Nfatc4	-27.4692
Uhrf1bp1	-27.4266
Sgta	-27.3973
Cers4	-27.3744
Klf17	-27.3727
Hspbp1	-27.3585
Tlcd2	-27.3472
Hmga1	-27.3271
Hmga1b	-27.3271
Pias3	-27.2989
Snx4	-27.2859
Camkv	-27.2727
Arhgap24	-27.2616
Tead2	-27.2321
Col6a1	-27.1569
Srek1ip1	-27.1186
Cnih2	-27.1157
Gm5535	-27.0906
Crybg2	-27.0833
Mir185	-27.0588
Rapgef3	-27.0494
Brd1	-27.037
Asb17	-26.9841
Ncaph	-26.9841
Cdk5rap3	-26.9746
Spint1	-26.9726
Vsig10	-26.9565
Setd4	-26.9444
Synj1	-26.9341
Thbs4	-26.9156
Nkx1-2	-26.8892
Igsf10	-26.8657
Tpbg	-26.8379
Dpy19l3	-26.8293
Ndufb5	-26.8116
Dpep1	-26.766
Slc25a23	-26.7606
Nectin3	-26.685
Epb41	-26.6667
Nek5	-26.6323
Zmym3	-26.6187
Ncoa1	-26.6012
Slc43a2	-26.5977
Cd27	-26.5487
Cdk14	-26.4641
Mest	-26.4597
Rbm25	-26.459
Brpf3	-26.4521
Zfp551	-26.4339
Tanc1	-26.3703
Lmo7	-26.3668
Erich2	-26.3587
Des	-26.3352
Prdm8	-26.3158
Mfge8	-26.2631
Ahrr	-26.2518
Mir3060	-26.2295
Prok2	-26.1998
Casq2	-26.1954
Kbtbd4	-26.1905
Ndufs3	-26.1905
Obp2b	-26.1905
Nkpd1	-26.178
Agtr1b	-26.1648
Nckipsd	-26.1538
Hmgb3	-26.1125
Col8a2	-26.1081
Scarletltr	-26.1023
Csta2	-26.0962
Ikbip	-26.0876
B3gnt8	-26.0571
Dysf	-26.0163
Arhgap1	-25.9951
Zfp408	-25.9951
Rcan1	-25.9948
Ctxn1	-25.9906
Timm44	-25.9906
Cyb561	-25.974
Mrps5	-25.9171
Ly6k	-25.845
Exo1	-25.8333
Ndor1	-25.8291
Gys1	-25.8258
Sftpc	-25.8095
Gm5420	-25.7732
Cenps	-25.7684
Myl1	-25.7576
Gm29508	-25.7294
Gm10637	-25.7016
Zfp982	-25.7009
Pnma2	-25.6855
Steap3	-25.6485
Coro1a	-25.6389
Strip2	-25.6158
Dohh	-25.5991
Mir6913	-25.5991
Ctu1	-25.578
Uba1	-25.5682
Ppp1r2	-25.5087
Tbata	-25.4854
Shcbp1l	-25.4644
Mirlet7b	-25.4545
Mirlet7c-2	-25.4545
Gmppa	-25.4272
Mir6927	-25.4237
Wnk4	-25.4167
Gtf3c1	-25.3918
Sh3d19	-25.3521
Usp51	-25.3501
Fyb	-25.3406
Sphk1	-25.3012
Setd2	-25.261
Mcrip1	-25.2374
Mir3080	-25.22
Stx18	-25.1689
Pygb	-25.1462
Cd55	-25.1386
Coro2a	-25.1146
Slc38a3	-25.0839
E130201H02Rik	-25.0569
Slc35a1	-25.0281
Pdgfa	-25.0177
Plekhd1	25.2322
Plekhd1os	25.2322
Rapgef1	25.2525
Atp6v1b1	25.3231
Il17re	25.3456
Gm5065	25.3519
Nlrp2	25.3519
Syna	25.3996
Tom1l1	25.4237
Myl6	25.5319
Igsf23	25.6486
Pcca	25.6757
E030013I19Rik	25.7143
Nap1l3	25.7143
Slc1a3	25.8716
Dlg2	25.8929
Srrm3	25.9857
Cthrc1	26.0213
Nagk	26.0576
Gdnf	26.1628
Card9	26.1905
Abcc6	26.2718
Olfr506	26.3158
Pcdhgb5	26.3262
Prkg1	26.3971
Sco2	26.4151
Shf	26.4283
Slc5a5	26.6053
Saa2	26.7824
Cacna1f	26.7857
Gm27217	26.9231
Gfi1	27.2925
Clgn	27.304
Pcdh7	27.4968
Apod	27.5
Serpina1f	27.5202
Hoxb3	27.5862
Lbp	27.5862
Adamts2	27.7136
D2hgdh	27.7609
Zbtb38	27.7726
E030011O05Rik	27.7726
Rgs3	27.7778
Secisbp2	27.7778
F10	27.7851
Zfp648	27.8445
Adcyap1r1	27.8639
Mdfi	28
Celf3	28.0168
Gm26684	28.0488
Vac14	28.1323
Cd48	28.1349
Spata32	28.1914
Mrvi1	28.4314
Suds3	28.75
Nme8	28.7719
Adam18	28.808
Sh3rf3	28.9069
Khsrp	29
Mir200c	29.0174
Frs3	29.0323
Frs3os	29.0323
Mpp2	29.1262
Crhbp	29.1429
Rassf3	29.2453
Lage3	29.3191
Vwc2	29.3351
Six3	29.3448
Col5a3	29.4648
Rhcg	29.6413
F9	29.6951
Srpk2	29.7487
Hist2h3b	29.8701
Pcdh19	29.8899
Tspan7	30.1282
Gm6787	30.3699
Mgarp	30.4688
Rgs8	30.4981
Rinl	30.5427
Senp6	30.5556
Tcp10c	30.9859
Mir6537	30.9915
Stab2	31.25
Gm10421	31.3038
Arpc3	31.3953
Gpt2	31.4614
Nr2c2	31.4949
Gstm6	31.5789
Nhs	31.7794
Pantr1	31.9889
Mks1	32.0373
Cccd201	32.1003
Cd40	32.1671
Ptk6	32.1839
Matk	32.2722
Traf3ip3	32.359
Galnt13	32.7454
Ccdc25	32.8081
Fry	32.8829
Dnali1	32.9412
Snip1	32.9412
Trpv6	33.0608
Usp21	33.0709
Mamstr	33.167
Mir5709	33.2418
Cybrd1	33.2459
Slc7a3	33.3121
Snx8	33.3333
Parp1	33.5404
Phka2	33.5574
Pitx2	33.802
Senp5	33.8462
Ube2b	33.9283
Ajuba	33.9637
Col1a2	34.2804
Hpcal4	34.287
Kcne1	34.4192
Csf2	34.463
Alkbh5	34.6154
Fam162b	34.7082
Tmem178b	34.724
Akt2	34.8837
Avpr1a	34.9292
Tsga10	35.069
Ppl	35.5419
Creg2	36.0656
Iqsec1	36.3107
Sfxn5	36.3505
Kctd19	36.3636
Emd	36.3852
Gpr153	36.6667
Adamtsl2	36.7648
Rnf20	36.9565
Dot1l	37
Sgcg	37.1053
Gm6093	37.1429
Pdgfrb	37.5092
Gm10865	37.6238
Ankrd10	37.9044
Bcorl1	37.9624
Ucn	38.1459
Grm6	38.255
Pcdhac2	38.2759
Gria4	38.2812
Dennd2a	38.7781
Heyl	38.7931
Pygo1	39.5796
Hpn	39.7321
Ern2	40
Taf1d	40.155
Fat2	40.4762
Pcgf2	40.625
Bco1	41.3793
Rdh1	41.4676
Rdh9	41.4676
Eif2b2	42.6587
Tmem52	42.781
Gnmt	42.8571
Ptges	43.0405
Rpl39	43.118
Mmel1	43.1238
Bclaf3	43.1746
Gfra2	43.2263
Wdr63	43.4969
Rasgef1a	43.75
Hoxa3	43.9024
Galnt14	44.305
Abhd5	44.4444
H2-DMa	45.1317
Ucn3	45.2381
Grm2	45.4545
Bglap3	45.679
Pou3f4	46.3509
Cort	46.5116
Rcn3	46.7978
R3hdm2	47.5386
Nr1i3	47.7845
Gm364	47.8355
Pdzrn4	48.2759
Cdca7	48.4848
Zik1	48.731
Bicd2	48.8889
Kcnk3	49.3506
Lime1	49.7758
Mir686	50
Ube2u	50.0401
Peg3	50.403
Usp29	50.403
Cers1	50.4434
Serpina1b	51.1494
Ksr1	52.1739
Npr2	52.1739
S1pr3	52.2528
Neil2	52.7256
Ephx3	53.0612
Fbxo27	53.7946
Setdb1	54.1667
Gm15446	55
Pgf	55.2632
Arhgef15	55.4217
Smim17	55.7143
Gm12338	56.4067
Aspscr1	57.2527
Gm6756	59.6421
Col11a1	59.8639
Pvr	63.853
Tgm1	65.7895
Akap12	68.678
Apoc2	69.697
Apoc4	69.697
Gm44805	69.697
Plaat1	72.1429
Sorcs1	72.1429
Pus7l	73.1707
Psd3	73.4266
Pcnx	75
Rmst	77.2006
Paqr9	78.2051
Ercc2	81.0345
Lhfpl5	81.0811
Ccnd3	88.3721
Zc3h12d	91.8367
Cdx4	98.0016

## Sheet: Table S4
Supplementary Table 4: Human primers used for ChIP-qPCR, qRT-PCR and methylation specific-qPCR analysis.
ChIP-qPCR
Target	Sequence (5' to 3')
DNMT1 Foward	GCGGGGTGAGAACAGGCCTAA
DNMT1 Reverse	GAGCACCTGTCTGTGCGGGT
DNMT3A Forward	AGAGGCCACTCTGCTCTACA
DNMT3A Reverse	CACCTCAAGGTACGGGGAAC
TET2 Forward	CACCAAAGACCCATGTCCGA
TET2 Reverse	CCTTTGACCTGCCCTTGACT
TET3 Forward	GTGCGCGTGTATGTCAGAGA
TET3 Reverse	AATTCAGCCCCACCCATCTG
TDG Forward	CGCGGTACTACAGAGACCGGC
TDG Reverse	CCAGCAGTGAGGGGCGCAAG
MAT1A Forward	TGGTGCTCCAAAGCTTGAGT
MAT1A Reverse	CGTTTGTCCATCCCTTCCCA
MAT2A Forward	GGAGAATACGCACATGCCCT
MAT2A Reverse	CTCCTCCTTCACGTGCCAAT
AHCY Forward	ATGACAAGCCCCCATTCCAG
AHCY Reverse	AGAGCATGAAACTGAGGCCC
ESRRA Forward	ATGCATGGTCCGTGAGTCAG
ESRRA Reverse	ATTGCGAGTCCCGGAAGGTA
Control Forward	GAAGCCCATTTTCCCTCCCA
Control Reverse	CAATGGGGCTGAAGCACAAC
qRT-PCR
Target	Sequence (5' to 3')
DNMT1 Forward	GGTCTGCTCCTGCGTGGAAG
DNMT1 Reverse	CAGGGGATGAGGGTGTTGAACT
DNMT3A Forward	CGGGAGAACTGCAGGGCGAA
DNMT3A Reverse	ATGGCTCCACCTGGCGCTG
TET2 Forward	GAAAGGAGACCCGACTGCAA
TET2 Reverse	CTGAATGTTTGCCAGCCTCG
TET3 Forward	AGTGCTCCGGAAGAGTTTCCA
TET3 Reverse	TCGTTGGTCACCTGGTTCTGAT
TDG Forward	AGCCACTGTCTGGGTACTGCC
TDG Reverse	AGCTTGAGCTTGCTGAAGGGAA
MAT1A Foward	TGGGGGCAGGAGATCAGGGTT
MAT1A Reverse	TCTGCCATCCGGGCGTTGAG
MAT2A Forward	CACCGACACCAACATGAACG
MAT2A Reverse	ACAAATCTTATCTGGGTGGCCT
AHCY Forward	CCCAGTTCCTGTTCCCAGAC
AHCY Reverse	ATGTCGGCGACTTTGTAGGG
TBP Forward	TGCCACGCCAGCTTCGGAGA
TBP Reverse	ACCGCAGCAAACCGCTTGGG
MS-qPCR
Target	Sequence (5' to 3')
primer 1 Methylated promoter IRF4 forward	GTTTTCGGTGATGGTTTTGTC
primer 1 Methylated promoter IRF4 reverse	CGAAATACGAAATACGAATCTCG
primer 1 Unmethylated promoter IRF4 forward	TTTTGGTGATGGTTTTGTTGA
primer 1 Unmethylated promoter IRF4 reverse	AAAACAAAATACAAAATACAAATCTCAC
primer 2 Methylated promoter IRF4 forward	GCGTTTCGTTTTGGAGTTTC
primer 2 Methylated promoter IRF4 reverse	GAAAAACAATCGATCTAATCGAT
primer 2 Unmethylated promoter IRF4 forward	GTGTTTTGTTTTGGAGTTTTGA
primer 2 Unmethylated promoter IRF4 reverse	CAAAAAACAATCAATCTAATCAAT
primer 3 Methylated promoter IRF4 forward	GGTTGATCGATTAGATCGATAGC
primer 3 Methylated promoter IRF4 reverse	GAAAACCTTAAAAAACGCGAC
primer 3 Unmethylated promoter IRF4 forward	GGTTGATTGATTAGATTGATAGTGG
primer 3 Unmethylated promoter IRF4 reverse	AACCAAAAACCTTAAAAAACACAAC
gDNA b-actin forward	GGGTGGTGATGGAGGAGGTT
gDNA b-actin reverse	TAACCACCACCCAACACACAAT
